# Supplementary material for: N-(4-Chloro­phen­yl)-7-oxabicyclo­[2.2.1]hept-5-ene-2,3-dicarboximide
Source: Acta Crystallogr Sect E Struct Rep Online. 2010 Nov 20;66(Pt 12):o3238. doi: 10.1107/S1600536810047537 (PMC3011550; doi:10.1107/S1600536810047537)
Supplement: Supplementary file 2 [file e-66-o3238-Isup2.hkl]

# 
# h,k,l, Fc-squared, Fo-squared, sigma(Fo-squared) and status flag 
# 
data_I
_shelx_title ' 100819f in P2(1)/c' 
_shelx_refln_list_code          4 
_shelx_F_calc_maximum      138.84 
_exptl_crystal_F_000       568.00 
_reflns_d_resolution_high  0.8404 
 
loop_ 
 _symmetry_equiv_pos_as_xyz 
 'x, y, z' 
 '-x, y+1/2, -z+1/2' 
 '-x, -y, -z' 
 'x, -y-1/2, z-1/2' 
 
_cell_length_a    10.4946 
_cell_length_b     8.2890 
_cell_length_c    14.0871 
_cell_angle_alpha  90.000 
_cell_angle_beta   91.538 
_cell_angle_gamma  90.000 
 
_shelx_F_squared_multiplier     1.000 
 
loop_ 
 _refln_index_h 
 _refln_index_k 
 _refln_index_l 
 _refln_F_squared_calc 
 _refln_F_squared_meas 
 _refln_F_squared_sigma 
 _refln_observed_status 
   1   0   0     5569.60     4006.02    124.29 o 
   2   0   0        4.89        3.09      1.77 o 
   3   0   0      786.18      819.30     23.16 o 
   4   0   0     1272.02     1267.23     24.09 o 
   5   0   0       71.10       81.70      9.95 o 
   6   0   0     3324.90     3471.84     80.59 o 
   7   0   0      328.05      296.77     14.32 o 
   8   0   0     1090.06     1135.10     40.37 o 
   9   0   0      254.29      267.04     19.60 o 
  10   0   0       54.35       24.12     11.33 o 
  11   0   0      191.96      202.86     23.68 o 
  12   0   0        3.79        6.66     10.32 o 
   1   1   0        0.07       -0.73      1.03 o 
   2   1   0      939.28      890.21     27.39 o 
   3   1   0       91.24      102.89      4.21 o 
   4   1   0     2015.20     2073.58     26.62 o 
   5   1   0      166.72      171.15      4.64 o 
   6   1   0       24.61       27.95      2.95 o 
   7   1   0        0.01       -2.98      3.45 o 
   8   1   0      179.79      181.96     11.03 o 
   9   1   0      389.77      397.07     20.21 o 
  10   1   0      194.48      183.79     13.68 o 
  11   1   0      111.09      122.04     13.91 o 
  12   1   0       44.70       32.90     10.46 o 
   0   2   0     1781.15     1749.53     40.19 o 
   1   2   0    19275.25    15362.44    471.52 o 
   2   2   0     2516.72     2487.79     49.07 o 
   3   2   0        7.53        5.28      2.13 o 
   4   2   0      161.92      131.05      5.59 o 
   5   2   0     1294.64     1383.03     22.92 o 
   6   2   0      380.89      347.31     10.72 o 
   7   2   0     2070.94     2085.79     33.72 o 
   8   2   0      182.48      172.24      9.71 o 
   9   2   0       75.65       78.85      9.76 o 
  10   2   0        2.48        5.44      6.55 o 
  11   2   0        1.99       -6.26      7.16 o 
  12   2   0        0.66       -3.09      7.48 o 
   1   3   0      958.78      933.53     19.96 o 
   2   3   0     5275.53     5019.51     59.45 o 
   3   3   0       18.94       16.17      3.15 o 
   4   3   0      404.55      400.03     10.49 o 
   5   3   0        7.60        4.51      2.94 o 
   6   3   0      572.58      560.03     20.08 o 
   7   3   0        6.78        1.53      3.60 o 
   8   3   0      254.47      225.83     10.52 o 
   9   3   0        4.05        2.31      5.05 o 
  10   3   0      110.90      121.54     11.51 o 
  11   3   0       29.69       27.69     10.20 o 
   0   4   0      818.32      864.04     29.70 o 
   1   4   0      785.04      773.70     28.00 o 
   2   4   0      643.74      651.59     22.10 o 
   3   4   0      252.71      260.94      8.76 o 
   4   4   0      453.28      462.63     19.56 o 
   5   4   0       35.60       37.79      7.40 o 
   6   4   0     1063.85     1097.27     26.49 o 
   7   4   0      898.97      863.26     27.38 o 
   8   4   0        0.53       -6.87      4.58 o 
   9   4   0       50.89       56.34      8.29 o 
  10   4   0        0.40       -9.58      6.77 o 
  11   4   0        1.20       -7.86      6.03 o 
   1   5   0      227.81      226.75     16.01 o 
   2   5   0     1316.43     1341.05     28.15 o 
   3   5   0      937.72      890.45     19.61 o 
   4   5   0        0.63       -2.22      3.62 o 
   5   5   0     1565.56     1562.55     58.94 o 
   6   5   0        1.47        8.17      5.01 o 
   7   5   0       23.74       10.20      9.09 o 
   8   5   0       62.64       59.41      8.26 o 
   9   5   0      342.11      332.14     19.36 o 
  10   5   0        4.30       -6.06      6.41 o 
   0   6   0      359.06      340.13     21.41 o 
   1   6   0       17.76        8.96      5.76 o 
   2   6   0       66.80       52.49      6.35 o 
   3   6   0        8.55       -0.12      3.99 o 
   4   6   0        0.37        0.92      4.30 o 
   5   6   0      418.93      418.80     29.69 o 
   6   6   0        0.55       -6.37      4.46 o 
   7   6   0       30.00       15.28      8.08 o 
   8   6   0      180.84      186.04     25.32 o 
   9   6   0        0.15       -6.29      6.48 o 
   1   7   0      331.51      315.87     29.56 o 
   2   7   0       53.90       55.16      7.24 o 
   3   7   0        1.38       -6.31      6.35 o 
   4   7   0     1012.71     1087.15     74.75 o 
   5   7   0      224.29      265.69     59.46 o 
   6   7   0        2.76        1.93      7.87 o 
   7   7   0       14.04       14.04      9.54 o 
   8   7   0        2.60       -8.87      8.54 o 
   0   8   0      187.22      176.76     24.07 o 
   1   8   0      159.61      125.92     13.52 o 
   2   8   0       26.43       27.38      8.35 o 
   3   8   0        0.64       -8.12      6.01 o 
   4   8   0        0.42       -1.90      6.57 o 
   5   8   0       77.54       88.72     20.33 o 
   6   8   0       12.82        4.64      8.71 o 
   7   8   0        3.21       16.57     10.17 o 
   1   9   0        0.04        0.43      7.99 o 
   2   9   0      144.94      139.26     18.78 o 
   3   9   0      184.31      192.07     19.07 o 
   4   9   0        9.03        5.99      9.13 o 
   5   9   0        4.56        1.23      8.36 o 
 -12   1   1        3.97        8.20     12.26 o 
 -11   1   1      161.46      155.66     15.33 o 
 -10   1   1      601.31      620.26     22.77 o 
  -9   1   1        1.89       -3.12      4.09 o 
  -8   1   1      774.98      749.65     19.58 o 
  -7   1   1      120.62      138.42     11.87 o 
  -6   1   1        0.82        1.43      3.02 o 
  -5   1   1        1.75       -1.36      2.62 o 
  -4   1   1      248.68      236.17      7.14 o 
  -3   1   1      927.42      928.39     14.68 o 
  -2   1   1      204.38      191.74      5.60 o 
  -1   1   1      203.22      218.05      3.46 o 
   0   1   1      131.68      132.63      3.27 o 
   1   1   1     2065.92     1966.50     26.63 o 
   2   1   1     4737.50     4572.16     73.74 o 
   3   1   1     1662.45     1685.33     18.93 o 
   4   1   1      110.01      104.33      3.47 o 
   5   1   1     2328.34     2376.39     27.43 o 
   6   1   1      204.23      195.98      5.73 o 
   7   1   1      253.15      248.78     16.13 o 
   8   1   1      277.04      273.85     10.24 o 
   9   1   1        4.67        3.35      5.93 o 
  10   1   1        0.27       -6.51      7.55 o 
  11   1   1       31.87       40.23     14.34 o 
  12   1   1      211.23      231.78     15.77 o 
 -12   2   1       62.27       60.89     11.87 o 
 -11   2   1       17.90       15.55      7.88 o 
 -10   2   1       37.30       42.99      8.01 o 
  -9   2   1        3.53        7.12      4.98 o 
  -8   2   1       33.26       23.64      5.58 o 
  -7   2   1      270.10      278.05     10.47 o 
  -6   2   1      104.54      112.33      7.76 o 
  -5   2   1      863.60      993.28     18.48 o 
  -4   2   1     2139.43     2221.07     30.72 o 
  -3   2   1      280.84      291.15      7.86 o 
  -2   2   1     1601.11     1641.36     22.54 o 
  -1   2   1      986.76      961.59     23.03 o 
   0   2   1     9958.74     8590.86    270.24 o 
   1   2   1     7375.19     6773.77     64.77 o 
   2   2   1      249.19      231.56      6.57 o 
   3   2   1     1395.46     1336.08     16.29 o 
   4   2   1       39.45       34.66      3.22 o 
   5   2   1      244.50      217.47      7.87 o 
   6   2   1      147.74      139.10      7.06 o 
   7   2   1      255.38      245.97      9.78 o 
   8   2   1       23.20       22.81      5.43 o 
   9   2   1       20.18        8.80      5.10 o 
  10   2   1      181.00      172.00     13.90 o 
  11   2   1       89.68       87.40     12.78 o 
  12   2   1       20.73       28.31      9.81 o 
 -11   3   1       86.41       89.60     10.86 o 
 -10   3   1        0.55       -3.05      4.95 o 
  -9   3   1      563.32      524.77     16.74 o 
  -8   3   1      115.08      116.36     11.03 o 
  -7   3   1      259.19      252.04     12.39 o 
  -6   3   1       18.54       11.71      3.98 o 
  -5   3   1       16.26       11.28      3.57 o 
  -4   3   1     1110.57     1130.07     15.19 o 
  -3   3   1       47.30       50.48      4.72 o 
  -2   3   1      120.74      103.49      5.09 o 
  -1   3   1     3380.79     3412.37    143.30 o 
   0   3   1      265.18      293.87      9.89 o 
   1   3   1      265.92      269.51      9.60 o 
   2   3   1       81.37       91.43      4.45 o 
   3   3   1       25.01       25.02      4.12 o 
   4   3   1      214.77      200.11      9.00 o 
   5   3   1       46.25       45.87      5.32 o 
   6   3   1      571.89      545.49     14.08 o 
   7   3   1       27.62       23.70      5.25 o 
   8   3   1      546.93      540.59     16.02 o 
   9   3   1       97.35       96.44      9.60 o 
  10   3   1      191.17      198.49     15.16 o 
  11   3   1       78.63       93.32     21.22 o 
 -11   4   1       15.37       16.33      7.66 o 
 -10   4   1       20.79       20.83      6.99 o 
  -9   4   1      244.32      238.60     11.91 o 
  -8   4   1       38.57       31.49      7.11 o 
  -7   4   1       85.30       82.46      8.20 o 
  -6   4   1       40.03       30.73      8.19 o 
  -5   4   1      516.78      518.32     13.92 o 
  -4   4   1        0.33       -1.87      1.90 o 
  -3   4   1      324.80      358.90     10.59 o 
  -2   4   1        1.31       -1.64      2.39 o 
  -1   4   1      442.87      451.02     14.46 o 
   0   4   1      122.04      101.05      6.88 o 
   1   4   1      100.61      118.86     10.91 o 
   2   4   1       32.66       24.25      4.88 o 
   3   4   1      543.67      546.86     27.41 o 
   4   4   1      704.70      733.02     27.43 o 
   5   4   1        9.79        6.72      3.61 o 
   6   4   1        0.29       -3.74      3.62 o 
   7   4   1        0.38       -1.62      3.88 o 
   8   4   1       13.46       15.50      5.74 o 
   9   4   1      149.31      154.01     12.26 o 
  10   4   1       45.20       35.43     14.55 o 
  11   4   1       18.35       10.33      9.36 o 
 -10   5   1       60.31       55.67      9.22 o 
  -9   5   1        2.98       -0.29      5.99 o 
  -8   5   1      235.41      215.95     12.94 o 
  -7   5   1      106.62      124.05     10.26 o 
  -6   5   1       26.90       20.93      5.36 o 
  -5   5   1      191.34      177.93     11.10 o 
  -4   5   1       71.78       70.49     12.95 o 
  -3   5   1      237.05      219.15      9.70 o 
  -2   5   1      490.17      522.94     13.64 o 
  -1   5   1       35.38       36.82      6.73 o 
   0   5   1      100.01       94.68     11.61 o 
   1   5   1       12.60       13.44      4.77 o 
   2   5   1      499.89      466.06     12.24 o 
   3   5   1      114.99      109.91     11.38 o 
   4   5   1       52.28       60.82      8.28 o 
   5   5   1       45.53       50.53      6.40 o 
   6   5   1      534.91      520.35     32.96 o 
   7   5   1       92.99      111.17     11.74 o 
   8   5   1        1.53       -3.19      4.93 o 
   9   5   1        5.11       -1.47      6.26 o 
  10   5   1        2.05       -5.75      6.19 o 
  -9   6   1        3.78       -8.65      5.77 o 
  -8   6   1       26.55       18.74     11.30 o 
  -7   6   1       26.86       23.68     11.44 o 
  -6   6   1      184.97      200.68     17.02 o 
  -5   6   1       88.20      110.45      9.90 o 
  -4   6   1        6.77        7.13      4.77 o 
  -3   6   1      213.24      204.30      9.36 o 
  -2   6   1      126.34      130.67      9.18 o 
  -1   6   1       20.04        9.65      7.88 o 
   0   6   1       22.85       14.53      5.95 o 
   1   6   1      290.59      263.95     19.97 o 
   2   6   1        0.11       -3.60      3.52 o 
   3   6   1      308.37      296.91     10.93 o 
   4   6   1       22.88       16.75      5.16 o 
   5   6   1        3.37        1.71      4.43 o 
   6   6   1      172.92      166.17     10.47 o 
   7   6   1        7.04       -0.98      5.29 o 
   8   6   1      127.21      142.73     29.00 o 
   9   6   1       42.73       59.02     12.44 o 
  -8   7   1        1.15       -4.67      8.12 o 
  -7   7   1      124.13      119.64     18.36 o 
  -6   7   1      124.96      133.14     17.40 o 
  -5   7   1      238.35      237.06     19.60 o 
  -4   7   1       45.17       58.96     10.28 o 
  -3   7   1        0.97        0.89      4.68 o 
  -2   7   1       25.17       16.97      5.54 o 
  -1   7   1        2.60       -6.39      5.75 o 
   0   7   1      176.20      196.71     20.52 o 
   1   7   1        3.57       -0.38      5.38 o 
   2   7   1        1.71       -7.07      4.72 o 
   3   7   1        5.63       -1.05      5.58 o 
   4   7   1       59.26       51.67     10.30 o 
   5   7   1        0.40        4.88      7.21 o 
   6   7   1        7.92       -6.29      6.62 o 
   7   7   1       22.32       17.93      9.58 o 
   8   7   1        7.13        0.37      8.70 o 
  -7   8   1       28.63       34.18     11.26 o 
  -6   8   1       70.55       60.93     21.95 o 
  -5   8   1       26.42       18.17      8.76 o 
  -4   8   1       43.80       56.04     10.77 o 
  -3   8   1       40.54       27.23     11.51 o 
  -2   8   1       21.74       22.82      8.16 o 
  -1   8   1        2.41        1.13      6.20 o 
   0   8   1       11.73       -1.84     10.59 o 
   1   8   1       26.11       40.33      9.42 o 
   2   8   1       37.95       47.08      9.61 o 
   3   8   1        4.95       -0.98      7.18 o 
   4   8   1       84.77       90.70     27.26 o 
   5   8   1       11.07        8.51      8.66 o 
   6   8   1        2.52       -8.31      8.34 o 
   7   8   1        7.20        1.20      9.56 o 
  -5   9   1       99.07      107.97     15.88 o 
  -4   9   1        0.41       -1.45      8.65 o 
  -3   9   1       41.94       27.27     10.69 o 
  -2   9   1        3.94        2.45      7.92 o 
  -1   9   1        5.14        2.17      8.25 o 
   0   9   1        0.70        1.00     11.60 o 
   1   9   1       25.06       11.20      8.12 o 
   2   9   1        0.12        2.08      8.14 o 
   3   9   1       27.69       27.43     15.30 o 
   4   9   1       56.31       37.56     15.75 o 
   5   9   1        5.74      -10.66      9.22 o 
 -12   0   2      120.35      118.83     19.91 o 
 -11   0   2      218.53      268.86     22.54 o 
 -10   0   2       65.19       48.70     13.52 o 
  -9   0   2      343.92      327.82     21.67 o 
  -8   0   2       10.87       12.55      5.97 o 
  -7   0   2       34.84       28.70      7.54 o 
  -6   0   2     1386.31     1442.22     34.04 o 
  -5   0   2     9800.06     9565.64    132.42 o 
  -4   0   2       20.24       21.24      8.38 o 
  -3   0   2     6482.43     5910.38    114.23 o 
  -2   0   2      760.46      825.91     16.21 o 
  -1   0   2     3621.07     3421.61     38.21 o 
   0   0   2     3607.39     3117.03     60.62 o 
   1   0   2      731.51      756.80     12.60 o 
   2   0   2     6570.10     6116.54     82.39 o 
   3   0   2      885.91      859.81     16.05 o 
   4   0   2     1970.42     1927.81     31.46 o 
   5   0   2        3.56        5.34      2.66 o 
   6   0   2      236.25      214.87      8.81 o 
   7   0   2       32.53       42.39      8.61 o 
   8   0   2     1388.34     1496.23     48.42 o 
   9   0   2      815.34      838.48     35.94 o 
  10   0   2      153.88      143.76     19.73 o 
  11   0   2       30.35       26.13     11.92 o 
  12   0   2      177.45      197.65     26.10 o 
 -12   1   2        0.91       -6.52      7.51 o 
 -11   1   2        0.21       -3.35      6.45 o 
 -10   1   2        1.86        1.28      5.10 o 
  -9   1   2       85.75       82.91      8.84 o 
  -8   1   2       65.55       69.14      7.65 o 
  -7   1   2      831.98      820.12     21.35 o 
  -6   1   2        2.80       -3.87      2.58 o 
  -5   1   2     1328.63     1498.27     23.91 o 
  -4   1   2      890.73      965.11     12.03 o 
  -3   1   2      120.06      115.33      3.84 o 
  -2   1   2      348.12      341.64      9.31 o 
  -1   1   2       76.96       69.50      2.60 o 
   0   1   2     9533.01     7842.21    111.68 o 
   1   1   2    14376.90    11124.12    259.79 o 
   2   1   2       10.83       16.37      1.86 o 
   3   1   2     1771.87     1837.04     20.82 o 
   4   1   2      328.80      320.86      6.59 o 
   5   1   2       10.28        8.63      2.23 o 
   6   1   2      480.98      544.87     10.25 o 
   7   1   2      354.99      378.63     11.38 o 
   8   1   2     1166.38     1176.44     22.99 o 
   9   1   2      217.41      191.26     12.30 o 
  10   1   2      120.55      124.49     17.31 o 
  11   1   2        1.91       -6.61      6.61 o 
  12   1   2        1.89       -6.71      7.56 o 
 -12   2   2       76.05      107.42     46.34 o 
 -11   2   2       37.70       30.19      7.73 o 
 -10   2   2      216.83      220.51     12.10 o 
  -9   2   2       38.58       39.32      7.00 o 
  -8   2   2        0.31       -5.34      3.57 o 
  -7   2   2      606.75      589.17     15.49 o 
  -6   2   2     1071.20     1162.79     21.79 o 
  -5   2   2     1000.70      998.43     18.58 o 
  -4   2   2      774.23      767.66     14.72 o 
  -3   2   2      623.06      665.57      9.78 o 
  -2   2   2     3385.41     3431.72     32.01 o 
  -1   2   2      835.63      856.70     36.04 o 
   0   2   2     3044.81     2911.59     30.69 o 
   1   2   2     7696.32     7027.28    154.56 o 
   2   2   2     4081.31     3899.97     39.29 o 
   3   2   2        3.29        1.47      1.40 o 
   4   2   2      716.78      734.63     11.32 o 
   5   2   2       82.69       77.04      7.39 o 
   6   2   2      109.14      119.90      8.02 o 
   7   2   2       71.67       80.72      7.18 o 
   8   2   2      856.77      869.01     27.95 o 
   9   2   2        0.84       -1.66      4.26 o 
  10   2   2      233.09      211.50     13.79 o 
  11   2   2       15.56       19.75     10.79 o 
  12   2   2       32.75       39.94     10.64 o 
 -11   3   2        0.08       -5.04      5.68 o 
 -10   3   2       22.21       21.31      6.83 o 
  -9   3   2       67.80       64.18      8.52 o 
  -8   3   2       65.56       66.58      8.06 o 
  -7   3   2      215.95      210.65     10.13 o 
  -6   3   2       30.16       35.46      6.63 o 
  -5   3   2      858.98      905.64     18.29 o 
  -4   3   2     1907.85     2071.64     24.69 o 
  -3   3   2     1638.93     1710.35     21.25 o 
  -2   3   2      198.83      217.16      5.76 o 
  -1   3   2      790.88      771.81     17.60 o 
   0   3   2        9.50        0.41      1.99 o 
   1   3   2     1001.55     1023.91     13.91 o 
   2   3   2     1860.98     1892.99     37.92 o 
   3   3   2        2.42        0.76      1.87 o 
   4   3   2       51.14       43.54      3.71 o 
   5   3   2        3.21        4.57      2.21 o 
   6   3   2      497.74      446.43     14.14 o 
   7   3   2      279.17      291.49     15.51 o 
   8   3   2       99.14      112.49      9.72 o 
   9   3   2       22.87       15.98      6.39 o 
  10   3   2       91.70      107.22     13.45 o 
  11   3   2        0.06       -1.01      7.17 o 
 -11   4   2       53.87       60.33     11.46 o 
 -10   4   2       43.97       35.24      8.19 o 
  -9   4   2      108.72       94.74     10.01 o 
  -8   4   2      216.84      215.97     10.82 o 
  -7   4   2       94.75      100.37      8.87 o 
  -6   4   2        0.20       -3.17      3.55 o 
  -5   4   2      543.42      522.38     14.16 o 
  -4   4   2     1098.02     1162.64     17.23 o 
  -3   4   2       20.95       22.11      3.25 o 
  -2   4   2      183.92      182.79      7.44 o 
  -1   4   2       46.34       49.32      6.36 o 
   0   4   2        0.57        0.48      4.30 o 
   1   4   2     1124.47     1090.40     18.17 o 
   2   4   2     2484.80     2484.71     71.44 o 
   3   4   2      734.06      658.29     25.32 o 
   4   4   2       88.19       99.25      6.87 o 
   5   4   2      112.39      124.30      7.16 o 
   6   4   2      125.96      125.12      8.27 o 
   7   4   2      364.58      359.41     12.89 o 
   8   4   2       71.46       62.58      8.19 o 
   9   4   2      125.38      146.71     15.42 o 
  10   4   2       11.72       11.03      7.19 o 
  11   4   2       56.26       68.76     13.24 o 
 -10   5   2       48.44       41.89      8.98 o 
  -9   5   2       67.25       61.78      9.40 o 
  -8   5   2      108.47      128.02     11.31 o 
  -7   5   2      303.21      288.06     23.40 o 
  -6   5   2        1.95       -3.73      4.02 o 
  -5   5   2      375.68      345.88     22.33 o 
  -4   5   2       61.02       58.16      7.70 o 
  -3   5   2      253.95      242.37      9.80 o 
  -2   5   2      138.04      125.93      8.76 o 
  -1   5   2      745.52      762.19     22.90 o 
   0   5   2     1006.74     1037.30     45.43 o 
   1   5   2       94.03       89.38     10.95 o 
   2   5   2       46.87       48.62      5.93 o 
   3   5   2      562.77      544.85     29.84 o 
   4   5   2      509.69      500.78     38.72 o 
   5   5   2       12.15        5.88      4.33 o 
   6   5   2      356.94      371.22     20.74 o 
   7   5   2      137.88      150.43     10.99 o 
   8   5   2      172.42      193.73     15.68 o 
   9   5   2       37.88       56.42      8.97 o 
  10   5   2        0.03       -3.54      6.80 o 
  -9   6   2       20.44       12.82      7.18 o 
  -8   6   2       40.04       41.66      8.64 o 
  -7   6   2       31.36       25.70      6.88 o 
  -6   6   2      162.69      147.26     11.56 o 
  -5   6   2       28.80       26.51     10.64 o 
  -4   6   2      141.48      156.67      9.88 o 
  -3   6   2      175.89      157.58      8.76 o 
  -2   6   2        1.57       -4.95      3.71 o 
  -1   6   2       18.42        6.06      5.69 o 
   0   6   2       32.84       42.00      8.59 o 
   1   6   2      159.33      133.35     10.58 o 
   2   6   2       47.48       49.51      8.48 o 
   3   6   2      158.76      195.50     13.08 o 
   4   6   2      999.66     1006.21    114.70 o 
   5   6   2      483.68      517.52     48.19 o 
   6   6   2        7.41        5.71      6.93 o 
   7   6   2        1.20       -5.07      6.43 o 
   8   6   2        0.66       -9.17      9.90 o 
   9   6   2       45.05       47.61     23.38 o 
  -8   7   2       94.33       93.53     11.54 o 
  -7   7   2       45.03       64.99     12.82 o 
  -6   7   2        1.77       -1.36      5.43 o 
  -5   7   2        9.41        7.53      5.89 o 
  -4   7   2        0.01        0.84      4.98 o 
  -3   7   2       97.04       93.67      9.65 o 
  -2   7   2      187.96      184.57      9.83 o 
  -1   7   2      161.91      206.05     22.33 o 
   0   7   2      409.41      394.54     19.67 o 
   1   7   2       81.05       70.09     10.25 o 
   2   7   2      190.09      192.97     13.95 o 
   3   7   2      408.88      431.49     69.81 o 
   4   7   2      180.58      163.93     30.81 o 
   5   7   2       14.04       18.51      8.51 o 
   6   7   2       62.32       77.16     39.95 o 
   7   7   2        0.55       -4.59      7.59 o 
   8   7   2      144.37      174.39     42.91 o 
  -7   8   2        0.19       -7.66      8.17 o 
  -6   8   2       17.52       12.73      9.59 o 
  -5   8   2        0.17       -8.30     10.63 o 
  -4   8   2      218.49      214.04     11.60 o 
  -3   8   2        2.91       -1.82      5.47 o 
  -2   8   2        8.00        2.59      5.86 o 
  -1   8   2        7.13       -0.39      6.93 o 
   0   8   2       34.30       19.36      8.09 o 
   1   8   2       66.92       55.84     10.26 o 
   2   8   2       17.67       10.82      7.24 o 
   3   8   2       87.87       56.83     20.98 o 
   4   8   2      204.63      236.73     48.82 o 
   5   8   2      184.55      206.22     29.51 o 
   6   8   2        0.69       -3.55      8.40 o 
   7   8   2        4.65        0.42      9.85 o 
  -4   9   2       32.56       16.07     13.20 o 
  -3   9   2      170.97      184.59     25.14 o 
  -2   9   2       29.24       37.40     10.85 o 
  -1   9   2       36.95       36.69     10.62 o 
   1   9   2       37.18       33.97     17.86 o 
   2   9   2       48.62       60.97     11.53 o 
   3   9   2       69.01       54.22     17.43 o 
   4   9   2       52.41       28.45     14.99 o 
 -12   1   3       30.63       13.16      9.06 o 
 -11   1   3        4.34       -8.44      5.63 o 
 -10   1   3       67.20       74.42      8.74 o 
  -9   1   3      204.93      189.34     10.68 o 
  -8   1   3      350.44      334.14     22.88 o 
  -7   1   3      145.74      142.50      8.21 o 
  -6   1   3     1334.89     1355.05     20.67 o 
  -5   1   3        5.85        4.26      2.03 o 
  -4   1   3     4040.63     4200.56     35.72 o 
  -3   1   3        3.81        2.55      1.26 o 
  -2   1   3     4515.76     4523.07     36.42 o 
  -1   1   3      294.44      334.49      4.78 o 
   0   1   3     3022.63     2954.32     35.21 o 
   1   1   3     6280.17     5821.75     69.28 o 
   2   1   3     2608.23     2629.08     27.80 o 
   3   1   3      199.11      192.85      4.86 o 
   4   1   3      633.61      689.43     10.96 o 
   5   1   3      494.30      477.13      9.20 o 
   6   1   3       41.02       29.10      3.90 o 
   7   1   3      857.46      884.13     18.54 o 
   8   1   3      266.09      266.81     10.44 o 
   9   1   3      792.06      787.86     24.94 o 
  10   1   3      514.62      520.66     21.09 o 
  11   1   3       23.35        9.14      8.34 o 
  12   1   3       34.01       40.07     10.75 o 
 -12   2   3        1.16       -8.38      6.59 o 
 -11   2   3      121.32      119.29     11.65 o 
 -10   2   3      244.82      228.84     12.44 o 
  -9   2   3      162.01      170.78     12.04 o 
  -8   2   3       14.41       10.33      4.95 o 
  -7   2   3       41.67       51.45      6.95 o 
  -6   2   3      256.36      278.21      9.86 o 
  -5   2   3       15.13       17.13      2.41 o 
  -4   2   3     1374.60     1502.50     18.93 o 
  -3   2   3       17.46       21.78      2.54 o 
  -2   2   3     7923.53     7885.59     75.90 o 
  -1   2   3     2898.07     3007.56     31.87 o 
   0   2   3     1835.98     1838.88     25.12 o 
   1   2   3     1186.86     1172.60     14.89 o 
   2   2   3      290.74      255.07      5.85 o 
   3   2   3      200.61      220.24      5.78 o 
   4   2   3      321.52      325.34      8.41 o 
   5   2   3      731.09      811.99     25.22 o 
   6   2   3        0.44       -0.25      2.24 o 
   7   2   3       90.25       95.03      8.04 o 
   8   2   3      750.22      763.36     20.76 o 
   9   2   3      120.56      133.98     18.81 o 
  10   2   3       47.12       50.05     10.71 o 
  11   2   3       61.72       59.44     11.56 o 
 -11   3   3        1.93       -7.81      6.43 o 
 -10   3   3        2.91       -3.51      5.31 o 
  -9   3   3      282.28      267.86     12.43 o 
  -8   3   3       93.70       97.83      9.34 o 
  -7   3   3      296.29      305.46     11.55 o 
  -6   3   3       97.01      103.58     12.00 o 
  -5   3   3     1100.50     1121.35     21.07 o 
  -4   3   3      131.68      140.83      4.76 o 
  -3   3   3       82.47      103.74      4.39 o 
  -2   3   3       28.12       24.87      2.71 o 
  -1   3   3     1502.01     1519.82     19.80 o 
   0   3   3      311.39      300.40      7.02 o 
   1   3   3       37.93       43.19      2.46 o 
   2   3   3     1402.44     1432.86     25.44 o 
   3   3   3     5040.41     5217.07     90.24 o 
   4   3   3      314.35      357.82      8.07 o 
   5   3   3       39.40       37.17      5.08 o 
   6   3   3       96.37       95.03      6.75 o 
   7   3   3      457.15      467.58     14.46 o 
   8   3   3     1015.72     1051.99     23.70 o 
   9   3   3        7.53        4.31      5.36 o 
  10   3   3       72.42       56.49     10.64 o 
  11   3   3       39.74       32.72     10.31 o 
 -11   4   3       44.37       40.93      9.66 o 
 -10   4   3        4.50       14.89      7.08 o 
  -9   4   3      294.33      280.60     24.89 o 
  -8   4   3        4.86       -6.80      4.54 o 
  -7   4   3       74.43       69.61      7.94 o 
  -6   4   3      167.97      158.64      9.97 o 
  -5   4   3        5.43        1.18      3.71 o 
  -4   4   3      834.49      827.96     13.98 o 
  -3   4   3      250.11      272.25      7.46 o 
  -2   4   3       13.28       21.02      4.67 o 
  -1   4   3     3649.45     3752.46     48.44 o 
   0   4   3     1451.37     1482.26     24.44 o 
   1   4   3     1726.51     1813.74     43.08 o 
   2   4   3       22.07       12.82      2.64 o 
   3   4   3     2445.58     2426.58     56.15 o 
   4   4   3      407.35      384.73      8.94 o 
   5   4   3       19.78       30.32      5.15 o 
   6   4   3      118.34      133.26      9.27 o 
   7   4   3      166.67      164.89      8.36 o 
   8   4   3       24.72       19.79      6.55 o 
   9   4   3       58.25       42.86      8.22 o 
  10   4   3       49.05       62.38      9.58 o 
  11   4   3       63.15       90.30     14.26 o 
 -10   5   3        1.26       -8.58      6.53 o 
  -9   5   3       14.22        5.44      5.99 o 
  -8   5   3       15.77       16.08      6.61 o 
  -7   5   3      149.26      160.38     14.26 o 
  -6   5   3      277.23      262.32     14.64 o 
  -5   5   3       12.09        7.72      5.16 o 
  -4   5   3       68.73       70.99      7.47 o 
  -3   5   3       29.49       36.82      5.12 o 
  -2   5   3      270.65      299.70     10.26 o 
  -1   5   3        0.05       -4.93      4.20 o 
   0   5   3      123.10      131.95      8.81 o 
   1   5   3     1132.57     1113.00     27.19 o 
   2   5   3       66.79       79.74      6.99 o 
   3   5   3      320.29      301.49     17.57 o 
   4   5   3       37.97       33.95      5.12 o 
   5   5   3        8.24        4.82      4.38 o 
   6   5   3       43.49       31.65     13.53 o 
   7   5   3      170.37      178.98     34.44 o 
   8   5   3        0.14       -7.61      5.08 o 
   9   5   3      384.71      392.95     16.41 o 
  10   5   3       11.04        4.21      6.76 o 
  -9   6   3        4.63        8.43      7.68 o 
  -8   6   3      205.39      214.60     13.79 o 
  -7   6   3      250.84      247.41     12.21 o 
  -6   6   3      187.66      185.36     11.00 o 
  -5   6   3      256.54      255.33     28.07 o 
  -4   6   3      506.44      543.75     17.68 o 
  -3   6   3       15.64        8.16      4.51 o 
  -2   6   3      647.79      642.71     16.09 o 
  -1   6   3       68.04       61.31      9.13 o 
   0   6   3      133.02      155.28     11.29 o 
   1   6   3       46.85       40.08      7.42 o 
   2   6   3       12.19        4.58      5.47 o 
   3   6   3      140.18      159.87     19.30 o 
   4   6   3      208.15      216.50     19.76 o 
   5   6   3      894.58      906.89     52.27 o 
   6   6   3       76.63       79.09     11.41 o 
   7   6   3        0.40       -6.13      6.73 o 
   8   6   3        4.03       -8.64      7.15 o 
   9   6   3        3.57       -2.71      6.94 o 
  -8   7   3        6.46        2.29      7.19 o 
  -7   7   3        8.25        2.86      6.64 o 
  -6   7   3       53.05       44.36      8.17 o 
  -5   7   3       10.63        5.31      5.83 o 
  -4   7   3       70.85       54.90     14.02 o 
  -3   7   3        6.82        4.86      6.92 o 
  -2   7   3        6.83        0.25      4.22 o 
  -1   7   3       30.12       25.23     10.06 o 
   0   7   3        0.07       -2.01      7.72 o 
   1   7   3        2.89       -4.07      4.92 o 
   2   7   3       34.30       19.50      7.58 o 
   3   7   3      335.19      333.09     22.86 o 
   4   7   3      197.50      201.45     14.66 o 
   5   7   3       43.65       40.79      9.33 o 
   6   7   3       62.73       53.17     20.09 o 
   7   7   3        8.36       -0.11      9.53 o 
   8   7   3       75.40       90.01     25.76 o 
  -7   8   3        8.37       13.92     10.53 o 
  -6   8   3      123.42      133.41     15.35 o 
  -5   8   3        0.75       -3.10      7.16 o 
  -4   8   3        3.51       -1.57      7.61 o 
  -3   8   3      202.02      194.71     13.38 o 
  -2   8   3        0.78       -0.89      5.32 o 
  -1   8   3      138.97      137.70     32.55 o 
   0   8   3       27.32       16.97     13.55 o 
   1   8   3        1.88       -3.31      9.24 o 
   2   8   3      116.28      135.82     14.36 o 
   3   8   3       65.58      111.92     20.90 o 
   4   8   3       15.33       -0.24     11.01 o 
   6   8   3       50.12       49.83     16.97 o 
  -4   9   3       77.52       71.68     19.08 o 
  -3   9   3       29.01       23.87     15.09 o 
  -2   9   3       13.13       25.47     12.79 o 
  -1   9   3        2.49      -11.16      9.60 o 
   1   9   3       21.23       30.49     15.23 o 
   2   9   3        0.48       -8.35     11.51 o 
   3   9   3        0.86        2.55     12.05 o 
   4   9   3       44.16       14.37     15.31 o 
 -12   0   4        0.50        9.19     11.57 o 
 -11   0   4        0.41       -2.03      9.48 o 
 -10   0   4      126.20      119.78     12.92 o 
  -9   0   4      999.55      984.73     28.39 o 
  -8   0   4      486.68      495.33     18.25 o 
  -7   0   4        9.38        0.23      6.08 o 
  -6   0   4       14.26       11.84      3.74 o 
  -5   0   4     1528.71     1639.46     34.01 o 
  -4   0   4     1299.12     1463.24     21.96 o 
  -3   0   4     4267.08     4418.35     51.83 o 
  -2   0   4      706.65      722.78     11.78 o 
  -1   0   4     5023.72     4909.87     55.02 o 
   0   0   4      450.64      410.74     11.95 o 
   1   0   4      358.99      352.24      8.65 o 
   2   0   4      427.97      385.97      9.62 o 
   3   0   4     6594.80     6476.89     89.78 o 
   4   0   4      523.46      645.58     15.19 o 
   5   0   4      650.07      613.44     15.61 o 
   6   0   4      491.53      523.09     14.98 o 
   7   0   4        0.08       -4.09      3.46 o 
   8   0   4      115.59      127.08     16.66 o 
   9   0   4      187.83      159.87     20.08 o 
  10   0   4        3.67       -0.36      9.57 o 
  11   0   4       27.19        6.56     11.16 o 
  12   0   4       17.20       15.96     14.17 o 
 -12   1   4        5.48       -2.63      7.61 o 
 -11   1   4        7.06        1.33      5.98 o 
 -10   1   4       59.03       37.58      7.36 o 
  -9   1   4      132.18      113.14     10.10 o 
  -8   1   4       76.47       60.96      7.32 o 
  -7   1   4        1.03       -4.04      2.92 o 
  -6   1   4      237.51      223.58      6.17 o 
  -5   1   4      197.05      185.87      4.86 o 
  -4   1   4     1097.77     1204.98     13.58 o 
  -3   1   4       96.49       78.06      2.84 o 
  -2   1   4        1.63        0.57      1.09 o 
  -1   1   4       51.18       51.42      1.91 o 
   0   1   4     1050.83     1129.97     19.34 o 
   1   1   4      765.24      736.92     13.91 o 
   2   1   4       70.41       68.02      3.37 o 
   3   1   4      858.39      886.21     12.70 o 
   4   1   4     1091.72     1249.05     16.90 o 
   5   1   4      230.96      232.48      6.46 o 
   6   1   4       13.60       10.43      2.80 o 
   7   1   4      149.17      126.83      5.64 o 
   8   1   4       84.76       82.43      7.86 o 
   9   1   4        0.95       -6.27      8.00 o 
  10   1   4       41.03       36.56      9.61 o 
  11   1   4       74.64       85.13     12.44 o 
 -11   2   4       42.69       52.94      8.92 o 
 -10   2   4      231.61      255.99     14.76 o 
  -9   2   4        5.64        4.26      5.05 o 
  -8   2   4      372.63      367.50     13.14 o 
  -7   2   4      408.07      370.41     14.57 o 
  -6   2   4       10.46        9.76      3.81 o 
  -5   2   4       30.57       33.90      3.22 o 
  -4   2   4     3086.62     3376.89     37.30 o 
  -3   2   4      918.76      938.44     12.27 o 
  -2   2   4      179.20      201.23      4.75 o 
  -1   2   4     3542.83     3607.88     40.83 o 
   0   2   4     1290.17     1297.59     18.84 o 
   1   2   4      879.70      958.30     22.25 o 
   2   2   4        1.77        1.12      1.66 o 
   3   2   4      243.93      220.06      6.52 o 
   4   2   4      470.03      424.94     14.51 o 
   5   2   4      117.35      100.51      4.89 o 
   6   2   4      366.20      355.79     10.02 o 
   7   2   4       39.10       40.74      7.16 o 
   8   2   4      146.87      153.61      9.74 o 
   9   2   4      299.34      266.23     15.69 o 
  10   2   4      102.93      110.71     13.24 o 
  11   2   4        0.20       -3.59      7.63 o 
 -11   3   4        0.06       -3.56      5.88 o 
 -10   3   4       32.28       37.68      7.92 o 
  -9   3   4        1.68        4.17      5.18 o 
  -8   3   4       36.85       29.68      6.16 o 
  -7   3   4      176.77      155.09      9.43 o 
  -6   3   4      200.17      186.08      8.68 o 
  -5   3   4        0.70       -1.98      2.77 o 
  -4   3   4      495.39      550.47      9.52 o 
  -3   3   4      622.29      653.44     10.47 o 
  -2   3   4     1365.14     1461.34     19.51 o 
  -1   3   4     2528.57     2594.66     30.07 o 
   0   3   4      406.51      442.73     11.75 o 
   1   3   4     1421.33     1398.54     18.75 o 
   2   3   4        0.67        0.92      2.00 o 
   3   3   4        0.31        1.32      2.17 o 
   4   3   4      318.16      319.15      8.30 o 
   5   3   4      396.90      422.96     13.63 o 
   6   3   4       58.26       76.19     13.46 o 
   7   3   4       27.77       27.03      5.68 o 
   8   3   4      370.29      380.23     13.91 o 
   9   3   4        5.21        2.01      5.22 o 
  10   3   4       35.48       20.35      8.44 o 
  11   3   4       39.26       34.78     10.84 o 
 -11   4   4       33.92       25.53      8.52 o 
 -10   4   4        8.36        7.00      6.66 o 
  -9   4   4       74.42       98.41     10.66 o 
  -8   4   4      116.20      156.04     11.94 o 
  -7   4   4      187.69      193.16      9.91 o 
  -6   4   4       27.54       22.48      5.38 o 
  -5   4   4       42.79       40.82      5.76 o 
  -4   4   4       95.09       86.36      5.04 o 
  -3   4   4      824.48      832.91     14.34 o 
  -2   4   4     1955.82     2102.66     27.28 o 
  -1   4   4       26.42       22.79      3.59 o 
   0   4   4        1.98        3.73      3.06 o 
   1   4   4      115.52       98.68      5.66 o 
   2   4   4        0.44       -0.26      1.89 o 
   3   4   4       15.28       11.35      2.60 o 
   4   4   4      563.79      576.22     18.13 o 
   5   4   4       15.73       11.27      6.03 o 
   6   4   4       90.36      100.38      9.14 o 
   7   4   4       54.10       39.32      7.17 o 
   8   4   4       66.62       62.81      8.86 o 
   9   4   4       96.54       84.88     13.15 o 
  10   4   4        0.04       -8.75      5.83 o 
 -10   5   4       25.72       23.65      8.41 o 
  -9   5   4       69.36       72.29      9.92 o 
  -8   5   4       65.76       84.30      9.77 o 
  -7   5   4       17.73       14.70      5.62 o 
  -6   5   4       28.95       20.03      7.55 o 
  -5   5   4      240.44      221.13     10.21 o 
  -4   5   4      164.03      166.40     17.06 o 
  -3   5   4       27.10       35.46      4.41 o 
  -2   5   4       20.48       18.59      4.73 o 
  -1   5   4      141.26      130.93      8.06 o 
   0   5   4      609.06      582.36     21.30 o 
   1   5   4      392.86      406.20     13.70 o 
   2   5   4        6.46        3.36      3.09 o 
   3   5   4      129.35      122.48      6.68 o 
   4   5   4      141.80      146.75     11.97 o 
   5   5   4      155.32      179.84     15.53 o 
   6   5   4       34.15       27.23      7.93 o 
   7   5   4       19.40       17.17      6.48 o 
   8   5   4       16.63       21.40      8.13 o 
   9   5   4        5.42        9.77      6.80 o 
  10   5   4       29.57       24.20      8.77 o 
  -9   6   4       32.74       21.58      8.66 o 
  -8   6   4        3.14       -3.83      6.57 o 
  -7   6   4        6.45       -5.06      5.76 o 
  -6   6   4       93.87       99.98     17.62 o 
  -5   6   4       19.57       15.02      5.95 o 
  -4   6   4      112.11      107.45     10.59 o 
  -3   6   4       28.53       17.87      5.69 o 
  -2   6   4      252.62      260.33     10.22 o 
  -1   6   4       38.24       30.16      9.44 o 
   0   6   4       20.16       19.01      4.78 o 
   1   6   4       95.28      104.81     12.00 o 
   2   6   4       30.78       24.24      5.67 o 
   3   6   4      222.66      216.79     39.23 o 
   4   6   4       26.87       20.52      7.25 o 
   5   6   4        0.01       -7.35      4.90 o 
   6   6   4       45.10       56.19     12.90 o 
   7   6   4       16.97       16.86      7.23 o 
   8   6   4        3.92        5.41      7.48 o 
   9   6   4        7.83        9.73      8.20 o 
  -8   7   4       23.78       33.20     11.67 o 
  -7   7   4        0.02       -6.68      7.89 o 
  -6   7   4       48.81       61.94     11.89 o 
  -5   7   4      182.48      195.58     15.64 o 
  -4   7   4        1.93       -8.11      6.46 o 
  -3   7   4      331.86      303.78     15.74 o 
  -2   7   4      205.96      175.55     11.82 o 
  -1   7   4      174.06      153.49     11.31 o 
   0   7   4       65.04       37.35      8.83 o 
   1   7   4      148.75      177.52     15.33 o 
   2   7   4       68.70       99.80     12.42 o 
   3   7   4        1.02        1.32      9.89 o 
   4   7   4       54.76       30.19     12.68 o 
   5   7   4       31.29       25.82      9.33 o 
   6   7   4        1.76       -2.28      9.44 o 
   7   7   4        0.39        6.82      9.25 o 
   8   7   4       30.86       33.91     11.60 o 
  -6   8   4       16.23        6.18      8.95 o 
  -5   8   4       21.83       12.34     10.80 o 
  -4   8   4       11.94        1.30      7.82 o 
  -3   8   4        6.02        4.80      7.96 o 
  -2   8   4       40.85       23.08      8.47 o 
  -1   8   4       52.07       46.02      8.89 o 
   0   8   4       55.44       30.80      8.27 o 
   1   8   4        7.06        5.10      6.30 o 
   2   8   4       23.90       25.11      8.46 o 
   3   8   4       14.58       22.75      9.12 o 
   4   8   4      153.23      118.64     14.89 o 
   5   8   4      169.17      165.00     18.13 o 
   6   8   4      235.94      219.12     45.79 o 
  -4   9   4       24.66       37.05      9.65 o 
  -3   9   4       28.37       15.45      9.25 o 
  -2   9   4       75.40       60.22     11.71 o 
  -1   9   4       14.67       23.63     16.02 o 
   0   9   4      102.53       76.68     15.02 o 
   1   9   4        2.33       -9.81      6.54 o 
   2   9   4       72.82       83.43     13.38 o 
   3   9   4        2.25       -6.79      7.34 o 
   4   9   4        2.96       -0.10      8.54 o 
 -11   1   5      231.65      235.54     12.61 o 
 -10   1   5        4.18        2.64      5.39 o 
  -9   1   5       34.98       41.76      7.25 o 
  -8   1   5       95.57      103.04      8.21 o 
  -7   1   5      118.74      115.69      7.62 o 
  -6   1   5        0.22       -2.38      2.10 o 
  -5   1   5     2602.76     2717.96     26.36 o 
  -4   1   5     1028.29     1108.91     13.13 o 
  -3   1   5      205.07      199.76      4.50 o 
  -2   1   5      546.09      539.09      8.16 o 
  -1   1   5      630.64      663.31      8.32 o 
   0   1   5      188.62      184.56      9.01 o 
   1   1   5       82.14       89.59      3.12 o 
   2   1   5     1834.76     1885.49     22.03 o 
   3   1   5      859.70      870.78     13.02 o 
   4   1   5     2208.72     2303.70     27.34 o 
   5   1   5      837.39      870.31     14.21 o 
   6   1   5      154.33      169.32      6.23 o 
   7   1   5       59.51       58.55      5.21 o 
   8   1   5       21.97       15.70      5.18 o 
   9   1   5      539.58      558.66     21.16 o 
  10   1   5      304.98      303.69     16.43 o 
  11   1   5       17.72       16.27      9.16 o 
 -11   2   5        3.47       -4.76      5.91 o 
 -10   2   5        2.66       -6.78      5.22 o 
  -9   2   5       18.14       13.66      5.98 o 
  -8   2   5       20.41       20.40      5.95 o 
  -7   2   5      445.86      464.61     14.07 o 
  -6   2   5       18.34        7.40      4.05 o 
  -5   2   5        0.82       -1.47      1.84 o 
  -4   2   5      102.28       98.80      3.71 o 
  -3   2   5       46.14       54.57      4.73 o 
  -2   2   5     1589.65     1608.92     17.20 o 
  -1   2   5       39.54       36.46      2.47 o 
   0   2   5      214.91      258.56      9.43 o 
   1   2   5      804.35      855.06     12.09 o 
   2   2   5      144.42      125.14      4.34 o 
   3   2   5        4.79        4.34      2.18 o 
   4   2   5      221.01      220.17      6.51 o 
   5   2   5        1.81        1.10      2.29 o 
   6   2   5      368.88      366.36     14.78 o 
   7   2   5       45.18       46.03     10.46 o 
   8   2   5       14.64        9.43      5.12 o 
   9   2   5      185.44      174.49     10.15 o 
  10   2   5       55.36       61.09     13.95 o 
  11   2   5       54.12       56.24     11.65 o 
 -11   3   5       36.18       27.81      8.35 o 
 -10   3   5       73.57       83.58     13.74 o 
  -9   3   5        0.47       -4.40      5.05 o 
  -8   3   5       10.06        1.79      4.95 o 
  -7   3   5      106.71       97.82     11.30 o 
  -6   3   5      488.09      513.64     14.40 o 
  -5   3   5       20.80       13.25      3.65 o 
  -4   3   5      772.52      760.52     11.98 o 
  -3   3   5      193.18      199.30      5.66 o 
  -2   3   5        0.48        1.98      2.28 o 
  -1   3   5     1971.34     2059.40     28.63 o 
   0   3   5      704.43      753.38     14.72 o 
   1   3   5       29.81       17.41      4.60 o 
   2   3   5     2295.94     2493.52     52.74 o 
   3   3   5      725.21      742.40     24.43 o 
   4   3   5        3.49       -0.54      2.32 o 
   5   3   5      262.61      262.63      8.05 o 
   6   3   5        0.07       -3.87      3.57 o 
   7   3   5       80.97       72.64     13.48 o 
   8   3   5      320.06      308.69     15.87 o 
   9   3   5       65.44       65.33      9.43 o 
  10   3   5       55.36       80.06     12.91 o 
  11   3   5      293.88      318.96     18.78 o 
 -10   4   5       76.58       60.35      9.74 o 
  -9   4   5      313.73      287.22     13.31 o 
  -8   4   5        0.60       -6.72      4.48 o 
  -7   4   5       16.87       12.26      5.83 o 
  -6   4   5       51.74       49.68      6.67 o 
  -5   4   5       18.23       18.46      4.93 o 
  -4   4   5       60.58       63.82      4.64 o 
  -3   4   5     1284.35     1330.87     18.14 o 
  -2   4   5      817.92      832.02     14.67 o 
  -1   4   5       22.43       28.89      3.79 o 
   0   4   5      627.47      690.36     17.63 o 
   1   4   5        1.73        1.57      2.48 o 
   2   4   5       19.88       17.30      4.92 o 
   3   4   5      365.24      395.67     12.52 o 
   4   4   5      818.36      867.31     47.20 o 
   5   4   5       35.82       38.47      4.88 o 
   6   4   5      225.08      255.89     19.11 o 
   7   4   5       59.08       84.73     14.41 o 
   8   4   5       78.38       79.86     12.84 o 
   9   4   5       76.78       63.11      9.09 o 
  10   4   5      131.76      137.28     13.08 o 
 -10   5   5        5.74       11.85     10.25 o 
  -9   5   5        5.58       -3.70      6.31 o 
  -8   5   5       28.09       29.92      8.17 o 
  -7   5   5      133.54      145.61     11.44 o 
  -6   5   5       27.99       32.42      6.76 o 
  -5   5   5      128.38      152.64     23.93 o 
  -4   5   5        1.35       -2.11      4.15 o 
  -3   5   5       44.18       49.60      5.02 o 
  -2   5   5     1413.57     1440.12     22.41 o 
  -1   5   5     1117.98     1126.40     19.02 o 
   0   5   5      722.46      797.64     24.91 o 
   1   5   5      649.52      723.57     22.94 o 
   2   5   5       13.05       17.53      5.06 o 
   3   5   5      277.52      266.67     13.09 o 
   4   5   5      161.71      189.18     20.41 o 
   5   5   5        0.76       -5.50      4.23 o 
   6   5   5      301.48      315.28     18.29 o 
   7   5   5      193.23      214.35     12.27 o 
   8   5   5        1.35       -8.05      5.37 o 
   9   5   5       77.76       88.54     11.38 o 
  -9   6   5       53.54       85.23     14.68 o 
  -8   6   5       42.29       51.47     11.91 o 
  -7   6   5       51.31       46.88     11.18 o 
  -6   6   5       14.90       11.48      7.76 o 
  -5   6   5       53.05       50.75     10.12 o 
  -4   6   5       15.42       11.14      6.55 o 
  -3   6   5        0.04       -6.55      5.09 o 
  -2   6   5       60.10       57.20      8.55 o 
  -1   6   5      314.36      309.87     14.63 o 
   0   6   5      690.67      659.48     21.95 o 
   1   6   5        7.14        3.23      9.30 o 
   2   6   5        2.92        3.69      4.28 o 
   3   6   5       11.43        5.36      4.77 o 
   4   6   5      348.42      346.72     36.44 o 
   5   6   5      183.53      209.08     16.21 o 
   6   6   5       51.71       37.05     12.48 o 
   7   6   5      236.15      272.01     29.97 o 
   8   6   5        0.69       -2.03      8.88 o 
   9   6   5      173.00      228.51     21.66 o 
  -8   7   5        0.37       -8.81      8.74 o 
  -7   7   5       37.35       24.60     10.71 o 
  -6   7   5      105.30      112.95     20.41 o 
  -5   7   5       21.33       28.48     13.52 o 
  -4   7   5        0.08       -4.57      6.07 o 
  -3   7   5       16.13        5.09      6.41 o 
  -2   7   5       93.22      122.67     12.14 o 
  -1   7   5      561.67      497.62     24.96 o 
   0   7   5       37.54       34.24      8.36 o 
   1   7   5        0.24       -3.62      5.20 o 
   2   7   5        5.01       -1.00      6.23 o 
   3   7   5        0.16       -0.14      6.65 o 
   4   7   5        2.15       -1.02      6.78 o 
   5   7   5      302.32      265.93     49.55 o 
   6   7   5        1.45        1.86      7.92 o 
   7   7   5        1.27        7.75      8.96 o 
  -6   8   5       26.87       34.46     11.54 o 
  -5   8   5       16.02       20.81      9.78 o 
  -4   8   5       23.79        5.58      7.53 o 
  -3   8   5      171.76      148.86     15.65 o 
  -2   8   5        5.01       -0.62     12.16 o 
  -1   8   5       47.35       75.37     11.09 o 
   0   8   5       79.81       92.95     12.54 o 
   1   8   5       11.81       17.33      8.19 o 
   2   8   5       27.16       15.10     13.45 o 
   3   8   5       37.52       41.81     12.05 o 
   4   8   5       49.06       37.10     11.03 o 
   5   8   5      119.42      128.87     15.87 o 
   6   8   5       93.92       94.06     15.57 o 
  -3   9   5        0.23        7.55     13.41 o 
  -2   9   5        0.41       -0.81      8.16 o 
  -1   9   5       25.99       40.05     17.67 o 
   0   9   5        3.35        2.17      8.19 o 
   1   9   5        0.62       -4.82      6.46 o 
   2   9   5       42.39       52.95     11.17 o 
   3   9   5        2.65        9.59      9.16 o 
 -11   0   6        1.39       -6.04      7.67 o 
 -10   0   6       19.78        5.96     11.02 o 
  -9   0   6      367.46      347.36     18.31 o 
  -8   0   6       18.31        5.78      6.09 o 
  -7   0   6      380.25      337.85     14.67 o 
  -6   0   6     3807.05     3905.26     51.73 o 
  -5   0   6      163.24      146.34      6.78 o 
  -4   0   6        1.40       -1.82      2.20 o 
  -3   0   6        0.71       -1.43      2.15 o 
  -2   0   6      488.87      528.82     10.45 o 
  -1   0   6     4460.04     4380.37     62.64 o 
   0   0   6     3582.66     3617.56     52.93 o 
   1   0   6      383.33      316.72      9.23 o 
   2   0   6      174.34      161.10      6.87 o 
   3   0   6      696.82      743.14     16.98 o 
   4   0   6       83.53       97.70      7.03 o 
   5   0   6       17.31       28.89      5.27 o 
   6   0   6        7.49        9.25      4.36 o 
   7   0   6      727.10      740.07     20.52 o 
   8   0   6        2.68       -3.07      4.41 o 
   9   0   6      170.34      186.68     17.67 o 
  10   0   6      214.34      214.01     24.69 o 
  11   0   6        5.06       -3.55     11.43 o 
 -11   1   6        0.01       -8.28      5.68 o 
 -10   1   6       34.51       22.03      6.80 o 
  -9   1   6       78.42       66.07      7.30 o 
  -8   1   6       14.82        4.16      4.10 o 
  -7   1   6      236.12      214.83     12.12 o 
  -6   1   6      633.52      673.53     10.98 o 
  -5   1   6       55.62       58.90      4.02 o 
  -4   1   6       37.61       29.71      2.85 o 
  -3   1   6        7.73        4.99      1.76 o 
  -2   1   6     1162.23     1222.33     13.14 o 
  -1   1   6      199.93      220.62      4.31 o 
   0   1   6      551.03      563.66     13.34 o 
   1   1   6       70.71       78.65      3.36 o 
   2   1   6      491.54      499.55      8.99 o 
   3   1   6      169.45      183.15      5.54 o 
   4   1   6     1605.75     1748.26     22.75 o 
   5   1   6      328.47      347.89      8.62 o 
   6   1   6      226.79      227.42      7.39 o 
   7   1   6        8.53        5.41      3.33 o 
   8   1   6       13.57       11.62      4.88 o 
   9   1   6       10.59       15.85      7.10 o 
  10   1   6       10.45       10.49      7.85 o 
  11   1   6       50.57       52.59     15.67 o 
 -11   2   6       31.08       23.61      7.58 o 
 -10   2   6        1.29       -7.93      5.28 o 
  -9   2   6       11.04       -2.11      5.31 o 
  -8   2   6     1232.70     1179.21     29.35 o 
  -7   2   6      141.60      164.32     12.43 o 
  -6   2   6      525.84      530.50     11.13 o 
  -5   2   6      313.58      326.16      7.00 o 
  -4   2   6       99.51      102.22      4.06 o 
  -3   2   6      805.18      884.12     11.24 o 
  -2   2   6     1972.21     2118.78     21.90 o 
  -1   2   6      768.48      806.12     12.12 o 
   0   2   6      345.72      299.84      6.18 o 
   1   2   6     3072.38     3137.12     43.55 o 
   2   2   6      172.25      148.62      4.82 o 
   3   2   6      254.57      241.69      6.64 o 
   4   2   6      940.19     1029.55     16.16 o 
   5   2   6      481.16      492.69     10.82 o 
   6   2   6       39.49       39.64      7.02 o 
   7   2   6      114.19      125.51      9.24 o 
   8   2   6      708.86      762.30     19.37 o 
   9   2   6        4.25        2.87      7.39 o 
  10   2   6        1.03        0.47      7.88 o 
  11   2   6       54.90       50.15     12.31 o 
 -11   3   6       10.05        9.76      7.42 o 
 -10   3   6       32.11       14.54      7.27 o 
  -9   3   6        5.82        5.97      5.51 o 
  -8   3   6      277.91      285.77     12.27 o 
  -7   3   6       83.80       72.57      8.02 o 
  -6   3   6      235.73      219.39     18.38 o 
  -5   3   6       31.15       22.73      4.31 o 
  -4   3   6      373.80      355.16      8.01 o 
  -3   3   6       27.72       22.44      2.98 o 
  -2   3   6      303.46      282.68     11.04 o 
  -1   3   6      438.14      463.26     13.86 o 
   0   3   6      198.97      216.56      5.24 o 
   1   3   6      800.16      858.20     16.86 o 
   2   3   6       99.35      124.48     10.67 o 
   3   3   6      314.04      305.20      8.09 o 
   4   3   6        0.27        1.22      2.53 o 
   5   3   6        4.39        1.64      2.94 o 
   6   3   6      672.80      668.98     17.16 o 
   7   3   6       85.19       92.32      8.90 o 
   8   3   6       71.29       76.13     10.28 o 
   9   3   6        1.53        1.02      5.51 o 
  10   3   6       46.96       66.19     11.36 o 
 -10   4   6       12.24        9.72      9.69 o 
  -9   4   6       29.48       14.96      6.88 o 
  -8   4   6       32.94       31.17      7.12 o 
  -7   4   6      614.12      625.39     18.02 o 
  -6   4   6      119.62      126.00      9.79 o 
  -5   4   6      127.66      145.48     14.20 o 
  -4   4   6       62.14       68.66      5.02 o 
  -3   4   6      294.54      343.35     10.68 o 
  -2   4   6      124.93      121.77      5.88 o 
  -1   4   6      109.93      117.75     12.17 o 
   0   4   6      626.36      652.13     16.53 o 
   1   4   6      608.83      612.80     22.76 o 
   2   4   6       13.58       18.58      6.10 o 
   3   4   6      426.59      438.04     12.83 o 
   4   4   6        2.97       -0.57      3.03 o 
   5   4   6       26.08       23.93      5.32 o 
   6   4   6      319.54      340.40     12.84 o 
   7   4   6        0.60       -5.02      5.17 o 
   8   4   6        2.71       -2.81      5.13 o 
   9   4   6       26.61       18.50     11.26 o 
  10   4   6       44.79       35.31     11.14 o 
  -9   5   6      151.71      176.91     18.37 o 
  -8   5   6      162.28      171.11     16.66 o 
  -7   5   6        0.10       -5.65      5.87 o 
  -6   5   6      120.05      150.80     14.65 o 
  -5   5   6       17.22       18.05      7.88 o 
  -4   5   6      343.40      326.09     16.09 o 
  -3   5   6      247.45      250.39      9.62 o 
  -2   5   6       15.10       19.30      4.95 o 
  -1   5   6      221.35      224.37     10.06 o 
   0   5   6       60.78       57.74      7.14 o 
   1   5   6       16.15       16.37      5.20 o 
   2   5   6       78.51       88.93     10.46 o 
   3   5   6      111.84      129.34     11.52 o 
   4   5   6       97.20      106.06      9.54 o 
   5   5   6      213.54      206.87     15.56 o 
   6   5   6        6.16        6.90      7.44 o 
   7   5   6       22.93       13.50      8.60 o 
   8   5   6       21.15       -2.76      8.41 o 
   9   5   6      102.57      118.40     16.07 o 
  -8   6   6        3.79        1.20      9.01 o 
  -7   6   6        5.93      -10.05      7.26 o 
  -6   6   6        7.18       -5.88      7.53 o 
  -5   6   6      270.86      280.14     15.90 o 
  -4   6   6       24.95       15.15      7.19 o 
  -3   6   6       10.87        5.76      6.27 o 
  -2   6   6       27.64       23.43      9.21 o 
  -1   6   6      342.27      327.00     15.75 o 
   0   6   6      165.60      150.87     17.24 o 
   1   6   6       52.65       39.31      7.03 o 
   2   6   6       72.68       70.33     11.09 o 
   3   6   6        6.05        2.21      4.88 o 
   4   6   6      193.83      224.66     16.35 o 
   5   6   6       40.51       30.22      9.59 o 
   6   6   6       42.19       43.46     11.04 o 
   7   6   6        0.08      -11.54      7.70 o 
   8   6   6       13.80        4.18     10.09 o 
  -7   7   6        5.06       -0.30      8.14 o 
  -6   7   6        3.16       -4.65      7.48 o 
  -5   7   6      223.72      215.38     14.77 o 
  -4   7   6        8.77       11.08      7.57 o 
  -3   7   6       58.94       55.38     10.39 o 
  -2   7   6       16.73       10.25     10.16 o 
  -1   7   6      602.83      604.90     28.73 o 
   0   7   6      145.71      137.24     13.65 o 
   1   7   6        0.74       -1.80      5.77 o 
   2   7   6       16.35       16.88     11.63 o 
   3   7   6      172.03      212.38     18.50 o 
   4   7   6       20.62       17.75     10.08 o 
   5   7   6       50.73       48.16     11.40 o 
   6   7   6       44.30       44.42     12.11 o 
   7   7   6        5.03        0.76      8.48 o 
  -5   8   6       24.52       25.23     10.10 o 
  -4   8   6       41.18       29.48      9.43 o 
  -3   8   6        0.68        3.21      9.53 o 
  -2   8   6       21.23       28.91     13.41 o 
  -1   8   6       20.46       21.69      8.12 o 
   0   8   6      151.86      180.65     16.56 o 
   1   8   6      341.83      334.99     18.26 o 
   2   8   6       39.14       19.21      9.08 o 
   3   8   6       51.84       44.16     14.70 o 
   4   8   6        1.33       -9.64      7.67 o 
   5   8   6       20.29       27.17     10.93 o 
  -2   9   6       72.83       98.29     14.54 o 
  -1   9   6       30.25       14.88     16.70 o 
   0   9   6        0.91       -0.86      9.29 o 
   1   9   6       18.22       28.46     10.21 o 
   2   9   6        9.83       12.80      9.45 o 
 -11   1   7       43.09       28.35      8.13 o 
 -10   1   7       60.43       53.24      7.54 o 
  -9   1   7      158.13      164.25      9.31 o 
  -8   1   7       42.30       22.57      5.17 o 
  -7   1   7       24.53       17.08      4.11 o 
  -6   1   7       38.35       48.65      4.37 o 
  -5   1   7       22.06       23.72      3.25 o 
  -4   1   7        0.50       -0.56      1.91 o 
  -3   1   7      613.38      603.73      8.84 o 
  -2   1   7        2.30       -0.63      1.41 o 
  -1   1   7      817.36      762.08      9.94 o 
   0   1   7      198.27      176.47      6.52 o 
   1   1   7      509.58      502.98      9.04 o 
   2   1   7      132.47      133.09      9.69 o 
   3   1   7      293.53      284.99      7.33 o 
   4   1   7      963.69     1068.11     17.35 o 
   5   1   7       59.54       48.14      4.62 o 
   6   1   7       75.46       67.51      5.40 o 
   7   1   7      313.07      283.64      9.07 o 
   8   1   7       40.42       26.75      6.64 o 
   9   1   7       98.58      123.36     13.29 o 
  10   1   7       29.72       37.43      9.51 o 
  11   1   7       65.11      102.32     14.51 o 
 -11   2   7        1.53        5.46      6.78 o 
 -10   2   7        0.64       -4.01      6.09 o 
  -9   2   7        0.40       -3.32      5.11 o 
  -8   2   7      204.71      219.44     10.77 o 
  -7   2   7       60.26       55.81      5.73 o 
  -6   2   7      697.82      708.34     13.32 o 
  -5   2   7      919.93      976.45     13.51 o 
  -4   2   7        1.31       -0.87      1.92 o 
  -3   2   7       93.94      114.39      6.01 o 
  -2   2   7       12.19        6.77      1.82 o 
  -1   2   7        5.70        1.98      2.21 o 
   0   2   7      149.74      166.97      7.00 o 
   1   2   7      525.55      532.88     12.69 o 
   2   2   7       66.26       73.52      3.98 o 
   3   2   7      637.09      621.11     15.89 o 
   4   2   7        1.78        0.61      2.32 o 
   5   2   7       51.65       53.50      7.01 o 
   6   2   7       14.18       17.06      3.98 o 
   7   2   7       21.88       21.95      5.37 o 
   8   2   7      120.87      112.90      9.73 o 
   9   2   7       38.07       41.56     14.18 o 
  10   2   7        4.27        7.58      9.45 o 
 -10   3   7      147.18      158.78     17.43 o 
  -9   3   7        0.04       -9.40      6.99 o 
  -8   3   7       38.70       20.98      6.24 o 
  -7   3   7      260.37      244.24     14.28 o 
  -6   3   7      204.43      211.30      9.26 o 
  -5   3   7      228.61      236.35      8.44 o 
  -4   3   7      115.43      124.05      5.43 o 
  -3   3   7      802.42      826.31     15.50 o 
  -2   3   7      237.46      228.91      8.77 o 
  -1   3   7        1.28       -3.78      2.72 o 
   0   3   7      590.83      621.52     14.78 o 
   1   3   7      162.25      181.50      7.91 o 
   2   3   7      124.65      117.39      6.94 o 
   3   3   7       86.80       85.82      5.24 o 
   4   3   7      183.05      177.23      6.72 o 
   5   3   7      364.62      395.85     16.30 o 
   6   3   7      362.14      354.71     12.42 o 
   7   3   7        1.29        0.57      4.67 o 
   8   3   7       91.36      100.05      9.82 o 
   9   3   7       13.36       13.22      6.68 o 
  10   3   7       26.10       36.38     10.23 o 
 -10   4   7        0.54       -3.43      8.63 o 
  -9   4   7       59.74       69.83     13.17 o 
  -8   4   7        1.92        1.68      7.37 o 
  -7   4   7        0.57        0.53      6.69 o 
  -6   4   7      160.92      177.72     13.67 o 
  -5   4   7        4.25       -2.48      4.49 o 
  -4   4   7        0.73       -0.50      3.20 o 
  -3   4   7        4.91        0.55      3.09 o 
  -2   4   7       48.55       61.60      9.95 o 
  -1   4   7       75.11       82.54      9.93 o 
   0   4   7       12.36        7.89      3.84 o 
   1   4   7        4.41       13.25      4.31 o 
   2   4   7      625.59      686.02     17.24 o 
   3   4   7        8.41        4.92      4.16 o 
   4   4   7       31.74       16.64      6.58 o 
   5   4   7      130.04      135.75      9.24 o 
   6   4   7      632.52      665.36     35.33 o 
   7   4   7      475.73      457.94     33.12 o 
   8   4   7      120.99      160.98     16.34 o 
   9   4   7       34.73       47.53     12.01 o 
  10   4   7        8.38        6.21      9.96 o 
  -9   5   7        9.95       11.88      9.18 o 
  -8   5   7      133.81      152.38     16.66 o 
  -7   5   7        4.65       -3.51      6.94 o 
  -6   5   7       30.53       24.18      8.91 o 
  -5   5   7      239.29      252.54     14.85 o 
  -4   5   7      438.14      423.79     19.93 o 
  -3   5   7      210.34      214.22      8.63 o 
  -2   5   7      277.29      266.66     11.17 o 
  -1   5   7       60.71       55.80      7.18 o 
   0   5   7      187.19      177.33      9.29 o 
   1   5   7       44.91       50.87      7.07 o 
   2   5   7      112.46      117.33     14.06 o 
   3   5   7       22.45       10.79      4.99 o 
   4   5   7       44.72       46.11      7.19 o 
   5   5   7        7.78       -1.61      6.28 o 
   6   5   7       93.31       94.03     13.22 o 
   7   5   7      158.52      150.05     16.33 o 
   8   5   7        1.79       -9.49      7.72 o 
   9   5   7       12.54       21.61     10.57 o 
  -8   6   7        0.38      -11.79     13.68 o 
  -7   6   7       11.52       11.87      9.22 o 
  -6   6   7        0.54       -5.92      7.67 o 
  -5   6   7      167.17      214.18     32.45 o 
  -4   6   7       16.98       22.31      8.35 o 
  -3   6   7       84.89       94.40     11.83 o 
  -2   6   7       56.41       54.92      7.47 o 
  -1   6   7      357.59      336.27     13.46 o 
   0   6   7       99.17       91.95     14.84 o 
   1   6   7        0.03       -5.04      4.27 o 
   2   6   7      112.09       98.31      9.74 o 
   3   6   7       10.84        5.87      5.13 o 
   4   6   7       84.84       83.22     12.52 o 
   5   6   7       14.74        6.36      7.91 o 
   6   6   7      139.57      171.02     42.97 o 
   7   6   7      180.15      241.51     18.95 o 
   8   6   7       14.98       10.28     10.18 o 
  -7   7   7        0.77       -0.48      8.02 o 
  -6   7   7       24.50       25.45     10.06 o 
  -5   7   7       17.55        9.35      8.17 o 
  -4   7   7       30.93       34.37     10.26 o 
  -3   7   7       13.94        8.46      7.69 o 
  -2   7   7       26.42       51.71     15.29 o 
  -1   7   7      157.28      145.49     14.53 o 
   0   7   7       52.48       50.60      9.88 o 
   1   7   7        0.22       -4.01      6.45 o 
   2   7   7       36.80       35.17      8.03 o 
   3   7   7       86.48       98.28     14.29 o 
   4   7   7       20.56       20.51      9.63 o 
   5   7   7      100.43      104.01     15.00 o 
   6   7   7       24.79       16.53     10.24 o 
  -5   8   7        1.42       -4.52      9.48 o 
  -4   8   7       10.47        3.93     13.80 o 
  -3   8   7        5.57        3.51      8.69 o 
  -2   8   7       24.32       40.64     15.91 o 
  -1   8   7       24.77       12.56      8.06 o 
   0   8   7      114.76      108.04     13.94 o 
   1   8   7        0.44        7.45      7.49 o 
   2   8   7       67.30       91.34     27.52 o 
   3   8   7        0.07       -3.56      7.81 o 
   4   8   7        4.40       -5.84      8.42 o 
 -11   0   8      296.06      347.99     25.74 o 
 -10   0   8       42.00       20.75      9.03 o 
  -9   0   8      206.10      212.45     23.16 o 
  -8   0   8       18.15        8.50      6.52 o 
  -7   0   8      402.28      364.18     19.83 o 
  -6   0   8      563.39      552.94     14.75 o 
  -5   0   8      484.81      508.29     13.14 o 
  -4   0   8     1584.57     1653.24     26.03 o 
  -3   0   8      131.64      141.94      6.00 o 
  -2   0   8      168.23      162.11      6.02 o 
  -1   0   8      274.76      249.27      8.59 o 
   0   0   8     3710.54     3809.93     57.47 o 
   1   0   8      123.76      131.10      6.75 o 
   2   0   8     1426.55     1467.16     28.09 o 
   3   0   8      282.07      271.26     10.61 o 
   4   0   8        1.34        1.64      3.51 o 
   5   0   8      937.51      986.28     23.73 o 
   6   0   8       22.13       22.65      5.93 o 
   7   0   8        2.95        9.50      5.55 o 
   8   0   8      636.47      635.18     21.21 o 
   9   0   8       13.82       -1.87      9.40 o 
  10   0   8       32.52       42.13     16.20 o 
 -11   1   8        0.54       -1.85      6.35 o 
 -10   1   8        0.00       -7.38      4.92 o 
  -9   1   8        0.70       -6.27      4.18 o 
  -8   1   8       76.85       60.71      6.77 o 
  -7   1   8     1161.49     1142.07     18.34 o 
  -6   1   8        6.69        8.38      3.26 o 
  -5   1   8      163.46      157.27      5.47 o 
  -4   1   8       13.49        6.69      2.39 o 
  -3   1   8       35.73       38.47      3.38 o 
  -2   1   8      161.26      160.76      4.25 o 
  -1   1   8      632.03      716.35     12.71 o 
   0   1   8      103.88      126.46      5.93 o 
   1   1   8       35.48       39.68      3.22 o 
   2   1   8      123.22      103.74      4.55 o 
   3   1   8      573.03      613.89     11.67 o 
   4   1   8      835.54      884.46     15.22 o 
   5   1   8        9.37        5.40      3.09 o 
   6   1   8       50.88       43.80      5.15 o 
   7   1   8       56.59       49.39      5.72 o 
   8   1   8        7.99        1.14      4.43 o 
   9   1   8        5.13        0.27      6.62 o 
  10   1   8        0.03       -6.66      8.62 o 
 -10   2   8       80.43       85.79     13.41 o 
  -9   2   8       83.42       76.79     11.84 o 
  -8   2   8       26.01       20.67      7.32 o 
  -7   2   8      138.66      152.51      9.72 o 
  -6   2   8      743.58      741.48     15.94 o 
  -5   2   8      307.68      313.92      8.39 o 
  -4   2   8      570.98      572.36     10.90 o 
  -3   2   8      257.12      253.84      6.83 o 
  -2   2   8       33.69       26.95      3.53 o 
  -1   2   8        1.84       -2.03      2.01 o 
   0   2   8       78.88       78.25      4.27 o 
   1   2   8      449.23      446.01     11.98 o 
   2   2   8      395.09      372.99     14.62 o 
   3   2   8      314.97      332.19     10.72 o 
   4   2   8      155.55      137.93     10.61 o 
   5   2   8        2.77        2.39      3.01 o 
   6   2   8      119.44      126.19      7.85 o 
   7   2   8      163.96      139.98      9.39 o 
   8   2   8       70.81       60.43      8.05 o 
   9   2   8      115.83      134.41     24.69 o 
  10   2   8       30.50       58.47     17.29 o 
 -10   3   8       11.78        2.24      9.69 o 
  -9   3   8       48.69       40.95     10.77 o 
  -8   3   8      281.55      267.41     15.75 o 
  -7   3   8        0.09       -4.68      5.27 o 
  -6   3   8      208.77      198.11     10.57 o 
  -5   3   8       25.16       17.44      5.68 o 
  -4   3   8      535.53      504.24     12.29 o 
  -3   3   8      140.52      161.49      7.47 o 
  -2   3   8      902.76      962.51     19.76 o 
  -1   3   8        5.82        7.34      3.64 o 
   0   3   8      587.22      581.89     15.16 o 
   1   3   8       32.20       18.79      4.46 o 
   2   3   8      106.90      104.15      8.00 o 
   3   3   8       11.69       11.45      4.21 o 
   4   3   8        7.87        2.23      3.55 o 
   5   3   8        1.55       -1.00      3.83 o 
   6   3   8      266.72      261.98     10.83 o 
   7   3   8      104.05      129.25     13.57 o 
   8   3   8       20.55       13.22      7.54 o 
   9   3   8       59.12       44.78     10.86 o 
  10   3   8        0.02      -11.27     10.98 o 
  -9   4   8        5.67        2.39      8.89 o 
  -8   4   8       29.30       32.00     10.14 o 
  -7   4   8       29.23        4.90      6.80 o 
  -6   4   8        0.05       -7.81      5.21 o 
  -5   4   8      191.90      191.23     10.80 o 
  -4   4   8      428.75      451.10     15.44 o 
  -3   4   8        1.28       -1.51      3.46 o 
  -2   4   8      290.25      305.59     11.32 o 
  -1   4   8        6.64        2.37      3.80 o 
   0   4   8       85.52       85.44      8.84 o 
   1   4   8      225.69      219.09     10.30 o 
   2   4   8      161.59      147.82      8.29 o 
   3   4   8       33.50       31.61      5.76 o 
   4   4   8        0.11       -5.65      3.76 o 
   5   4   8       90.79      100.76     13.20 o 
   6   4   8       58.77       54.85     15.55 o 
   7   4   8       26.21       14.46      8.35 o 
   8   4   8       35.24       36.53     10.30 o 
   9   4   8      100.63      123.81     23.57 o 
  -9   5   8      176.25      183.26     18.84 o 
  -8   5   8       99.90       98.75     14.80 o 
  -7   5   8       54.91       67.97     12.32 o 
  -6   5   8       73.73      107.56     13.95 o 
  -5   5   8       90.95       87.51     10.21 o 
  -4   5   8       68.53       76.82     11.40 o 
  -3   5   8       22.52       20.47      4.99 o 
  -2   5   8      465.96      472.93     25.77 o 
  -1   5   8       15.43        9.35      5.08 o 
   0   5   8      663.37      689.66     18.67 o 
   1   5   8       88.38       98.42      9.65 o 
   2   5   8      149.61      166.88     11.90 o 
   3   5   8       17.62       11.05      5.71 o 
   4   5   8       20.06       13.30      5.53 o 
   5   5   8      241.99      257.41     15.98 o 
   6   5   8        0.74       -4.89     10.18 o 
   7   5   8       40.92       63.47     20.74 o 
   8   5   8       55.07       73.47     13.89 o 
  -8   6   8        8.40        2.71      9.24 o 
  -7   6   8        2.49       -0.17      8.81 o 
  -6   6   8       20.52        8.58      9.28 o 
  -5   6   8       54.24       61.77     11.25 o 
  -4   6   8       30.73       21.70      8.02 o 
  -3   6   8      224.78      227.81     12.31 o 
  -2   6   8        1.10       -4.91      4.75 o 
  -1   6   8       31.22       21.37     14.62 o 
   0   6   8        8.02        5.88      5.18 o 
   1   6   8       22.87       17.70      6.22 o 
   2   6   8      203.81      221.37     12.42 o 
   3   6   8      274.42      243.79     12.42 o 
   4   6   8       10.21       -1.35      6.97 o 
   5   6   8       56.79       46.34     11.38 o 
   6   6   8        0.08       -5.30      7.92 o 
   7   6   8       68.94       56.05     17.92 o 
  -6   7   8       14.51       -2.33      8.72 o 
  -5   7   8        8.27        3.87      7.77 o 
  -4   7   8        1.09       -2.14      7.45 o 
  -3   7   8      121.31      133.64     15.17 o 
  -2   7   8        5.35        7.27     12.74 o 
  -1   7   8      308.79      319.11     14.52 o 
   0   7   8        1.71        1.14      5.87 o 
   1   7   8      199.20      231.99     14.00 o 
   2   7   8        5.20       -3.44      5.56 o 
   3   7   8        8.24        6.71      6.52 o 
   4   7   8       48.01       42.97     10.79 o 
   5   7   8       11.36        9.44      8.56 o 
   6   7   8        1.39        9.78      9.89 o 
  -4   8   8       49.60       46.74     12.20 o 
  -3   8   8       11.55       15.00     11.12 o 
  -2   8   8       98.49      131.18     24.09 o 
  -1   8   8       10.88        1.33     15.80 o 
   0   8   8       79.60       87.44     13.20 o 
   1   8   8       57.59       47.99     13.32 o 
   2   8   8       62.70       66.10     12.70 o 
   3   8   8       30.41       51.95     11.98 o 
   4   8   8        0.05       -6.10      8.55 o 
 -10   1   9        0.22       -8.45      6.13 o 
  -9   1   9        2.56       -6.18      5.68 o 
  -8   1   9       51.97       53.55     11.02 o 
  -7   1   9       10.53        6.10      4.85 o 
  -6   1   9       79.21       84.82      7.00 o 
  -5   1   9     1078.23     1098.31     16.88 o 
  -4   1   9      397.80      387.21      8.92 o 
  -3   1   9        0.48       -3.16      2.10 o 
  -2   1   9        1.24        3.06      2.34 o 
  -1   1   9       36.31       33.74      5.56 o 
   0   1   9      268.37      262.69      9.04 o 
   1   1   9      528.65      531.42     13.00 o 
   2   1   9      178.45      176.54      7.71 o 
   3   1   9      259.56      243.37      9.19 o 
   4   1   9      495.23      504.90     13.71 o 
   5   1   9      200.90      187.12      8.69 o 
   6   1   9       21.40       16.39      4.29 o 
   7   1   9       39.38       46.81      5.96 o 
   8   1   9       95.22       90.71     11.11 o 
   9   1   9      160.71      179.95     23.98 o 
  10   1   9       30.84       52.55     15.98 o 
 -10   2   9       11.83       16.20      9.93 o 
  -9   2   9        0.25       -5.50      7.38 o 
  -8   2   9        0.06       -3.16      4.79 o 
  -7   2   9        2.90        1.90      4.26 o 
  -6   2   9       32.53       27.10      5.26 o 
  -5   2   9      134.85      146.93      6.58 o 
  -4   2   9      397.22      394.91      9.29 o 
  -3   2   9        2.65       -2.53      2.43 o 
  -2   2   9       49.65       38.35      4.20 o 
  -1   2   9      128.63      112.08      7.19 o 
   0   2   9       43.82       48.53      5.55 o 
   1   2   9      143.15      137.23      7.04 o 
   2   2   9       40.94       32.21      5.08 o 
   3   2   9       23.20       20.42      4.87 o 
   4   2   9      330.08      326.73     11.90 o 
   5   2   9       67.21       75.95     12.74 o 
   6   2   9       21.89       17.60      5.17 o 
   7   2   9      154.49      146.32     22.11 o 
   8   2   9        3.36        7.25      6.69 o 
   9   2   9        4.95       10.12      8.20 o 
  10   2   9        1.58        2.71     12.82 o 
 -10   3   9        9.11       -0.77      8.74 o 
  -9   3   9        6.12       10.52     14.75 o 
  -8   3   9       35.68       17.37      8.73 o 
  -7   3   9      104.50      102.56     10.26 o 
  -6   3   9      301.87      320.04     13.34 o 
  -5   3   9       17.69        7.35      5.05 o 
  -4   3   9       31.05       30.18      6.16 o 
  -3   3   9      459.56      464.52     12.09 o 
  -2   3   9       35.99       20.28      5.65 o 
  -1   3   9      691.32      660.06     19.73 o 
   0   3   9      275.18      259.26     18.28 o 
   1   3   9      496.58      501.87     14.24 o 
   2   3   9     1581.67     1524.15     35.40 o 
   3   3   9        3.62        2.84      4.18 o 
   4   3   9        0.64        0.08      4.07 o 
   5   3   9       15.79       12.64      7.68 o 
   6   3   9       83.78       95.18      9.26 o 
   7   3   9       14.18        6.38      7.40 o 
   8   3   9      160.64      169.39     15.89 o 
   9   3   9        9.18       15.95      8.97 o 
  -9   4   9       28.09        2.69     10.06 o 
  -8   4   9       23.93       22.21      9.43 o 
  -7   4   9       79.03      107.07     16.31 o 
  -6   4   9        2.10       -0.71      5.48 o 
  -5   4   9       33.37       37.26      7.39 o 
  -4   4   9       70.31       69.83     16.91 o 
  -3   4   9      750.23      759.07     17.60 o 
  -2   4   9       24.63       41.80      6.39 o 
  -1   4   9       10.52        5.67      5.68 o 
   0   4   9       72.35       73.32     13.35 o 
   1   4   9        5.25        6.47      4.60 o 
   2   4   9      765.78      730.17     18.82 o 
   3   4   9     1277.73     1271.38     65.53 o 
   4   4   9       27.72       13.37      5.19 o 
   5   4   9      101.33      122.03     10.71 o 
   6   4   9       97.05      103.29     13.18 o 
   7   4   9       14.68       15.42      8.74 o 
   8   4   9       36.12       19.51      9.18 o 
   9   4   9        3.37       -7.49      8.16 o 
  -8   5   9        5.38        5.06      9.46 o 
  -7   5   9       91.07      135.49     15.60 o 
  -6   5   9        0.09       -4.69      6.02 o 
  -5   5   9      184.15      213.65     13.90 o 
  -4   5   9       20.43        6.63      6.24 o 
  -3   5   9       67.91       56.73      6.64 o 
  -2   5   9       30.14       23.58      6.14 o 
  -1   5   9       96.65      105.39     32.07 o 
   0   5   9      231.72      220.77     11.01 o 
   1   5   9       76.95       79.79      8.96 o 
   2   5   9        0.55       -3.81      4.30 o 
   3   5   9      268.78      258.59     16.57 o 
   4   5   9        6.53       -0.84      5.05 o 
   5   5   9        0.39       -6.44      6.63 o 
   6   5   9       64.35       80.74     12.81 o 
   7   5   9       70.00       61.79     12.53 o 
   8   5   9        1.24       -7.82      9.16 o 
  -7   6   9        2.11       -6.75      8.55 o 
  -6   6   9        4.91       -4.35      7.65 o 
  -5   6   9        8.51       -3.62      7.31 o 
  -4   6   9       74.25       68.18     10.06 o 
  -3   6   9        0.30       -7.77      5.45 o 
  -2   6   9        3.37       -1.41      4.97 o 
  -1   6   9      165.32      217.28     14.05 o 
   0   6   9      122.78      177.53     16.23 o 
   1   6   9      107.77      111.33     10.97 o 
   2   6   9      241.26      251.83     14.68 o 
   3   6   9       70.02       74.48     15.98 o 
   4   6   9      247.83      271.28     52.26 o 
   5   6   9       18.63       12.51      9.11 o 
   6   6   9       33.43       44.25     12.31 o 
   7   6   9        4.73       -3.89      9.40 o 
  -5   7   9        0.06      -11.58      8.01 o 
  -4   7   9       27.33       17.04      9.02 o 
  -3   7   9        2.59       -2.29      7.62 o 
  -2   7   9       34.13       30.85     11.07 o 
  -1   7   9        2.23       -2.36      5.94 o 
   0   7   9      260.58      259.20     14.88 o 
   1   7   9        1.83        0.88      6.18 o 
   2   7   9        3.50        6.67      6.65 o 
   3   7   9        1.80       -0.33      6.26 o 
   4   7   9        2.36       -3.31      8.83 o 
   5   7   9        0.98       -8.25      8.60 o 
  -3   8   9       45.72       46.12     12.11 o 
  -2   8   9       25.16       34.33     17.61 o 
  -1   8   9      223.06      382.51     42.13 o 
   0   8   9        8.75       13.09      8.79 o 
   1   8   9       25.98       28.64     10.26 o 
   2   8   9       29.46       20.71     10.15 o 
 -10   0  10       42.79       22.85     16.34 o 
  -9   0  10      183.42      182.17     23.88 o 
  -8   0  10      111.86       95.65     18.96 o 
  -7   0  10      241.53      243.67     20.18 o 
  -6   0  10      634.47      632.59     21.07 o 
  -5   0  10      112.77      134.62     15.66 o 
  -4   0  10       49.55       27.01      6.36 o 
  -3   0  10      632.70      662.24     19.51 o 
  -2   0  10        6.77        1.45      4.54 o 
  -1   0  10      181.83      186.00      9.68 o 
   0   0  10        4.49       -1.92      5.25 o 
   1   0  10      644.64      654.01     27.66 o 
   2   0  10      805.83      850.38     32.27 o 
   3   0  10       24.11       16.88      8.75 o 
   4   0  10       21.84       22.38      9.19 o 
   5   0  10      211.27      227.87     16.77 o 
   6   0  10      480.37      448.85     24.25 o 
   7   0  10      555.20      524.69     26.45 o 
   8   0  10        3.34        2.73      8.69 o 
 -10   1  10        7.38       13.13     10.28 o 
  -9   1  10        6.69       -5.52      5.73 o 
  -8   1  10        1.94        0.89      6.01 o 
  -7   1  10      104.51       92.84      9.03 o 
  -6   1  10       21.68       13.50      4.19 o 
  -5   1  10      482.67      464.75     10.69 o 
  -4   1  10      335.37      339.73      8.67 o 
  -3   1  10        0.07       -2.79      2.48 o 
  -2   1  10       17.10       12.36      3.14 o 
  -1   1  10       35.72       30.70      4.02 o 
   0   1  10       64.67       62.89      6.20 o 
   1   1  10       33.50       33.23      5.04 o 
   2   1  10       43.10       43.88      5.65 o 
   3   1  10       37.68       47.56      6.32 o 
   4   1  10      102.73      105.19      8.40 o 
   5   1  10      206.73      186.44     13.23 o 
   6   1  10       35.31       19.47      5.65 o 
   7   1  10        0.10        1.02      4.89 o 
   8   1  10       48.00       43.68      9.47 o 
   9   1  10       71.11       68.26     17.45 o 
  -9   2  10      132.11      147.60     15.48 o 
  -8   2  10       18.50       16.86      7.08 o 
  -7   2  10        0.91       -2.43      5.69 o 
  -6   2  10      135.18      169.73     15.73 o 
  -5   2  10      285.09      277.52      9.70 o 
  -4   2  10      181.65      181.54      9.38 o 
  -3   2  10        4.67        1.89      3.39 o 
  -2   2  10      267.23      279.13      9.04 o 
  -1   2  10      100.70       90.46      7.60 o 
   0   2  10      289.21      281.90     10.18 o 
   1   2  10      509.30      488.66     13.67 o 
   2   2  10       35.28       32.27      6.76 o 
   3   2  10      134.04      135.13      9.85 o 
   4   2  10      191.78      187.37      9.16 o 
   5   2  10       42.94       33.39      8.02 o 
   6   2  10      358.33      339.67     12.79 o 
   7   2  10        5.06        0.60      6.20 o 
   8   2  10        1.50        4.73      7.70 o 
   9   2  10       38.69       35.15     21.93 o 
  -9   3  10       14.65       11.25      9.32 o 
  -8   3  10       16.59        9.02      7.05 o 
  -7   3  10      300.58      305.62     13.76 o 
  -6   3  10        4.40       -2.38      5.30 o 
  -5   3  10       61.80       56.39      8.01 o 
  -4   3  10      166.80      165.78     14.40 o 
  -3   3  10      124.96      121.16     13.03 o 
  -2   3  10        3.11        0.82      3.83 o 
  -1   3  10       17.25        3.96      4.39 o 
   0   3  10        0.40       -0.12      3.37 o 
   1   3  10      199.65      185.77     11.09 o 
   2   3  10       25.12       35.67      6.15 o 
   3   3  10        4.55        2.25      4.11 o 
   4   3  10      126.93      134.09     12.52 o 
   5   3  10       26.83       16.83      5.22 o 
   6   3  10        4.33        5.93      5.39 o 
   7   3  10        0.18       -5.82      6.58 o 
   8   3  10        1.77        3.36     12.67 o 
   9   3  10        0.79       -2.72      7.88 o 
  -8   4  10       19.95       25.79     10.14 o 
  -7   4  10       22.43       19.41      7.77 o 
  -6   4  10        0.74       -2.12      5.65 o 
  -5   4  10        6.23        5.17      5.98 o 
  -4   4  10       61.02       75.63      9.28 o 
  -3   4  10      131.46      152.49      9.71 o 
  -2   4  10      221.61      226.45     10.61 o 
  -1   4  10       41.40       50.91      7.06 o 
   0   4  10       15.17        8.81      4.61 o 
   1   4  10       20.79       23.31      5.85 o 
   2   4  10        7.82        2.43      4.41 o 
   3   4  10       29.02       38.57      7.45 o 
   4   4  10        6.47        4.08      5.00 o 
   5   4  10       41.33       35.28      7.00 o 
   6   4  10        0.37        0.67      7.15 o 
   7   4  10       36.87       37.27     11.15 o 
   8   4  10       30.50       23.63     13.14 o 
  -7   5  10       16.72        2.66      8.84 o 
  -6   5  10       38.63       42.16     16.68 o 
  -5   5  10      217.51      230.68     14.71 o 
  -4   5  10        4.26        3.77      6.26 o 
  -3   5  10      309.99      309.20     11.35 o 
  -2   5  10      190.13      212.21     11.59 o 
  -1   5  10       20.15       17.50      6.06 o 
   0   5  10      645.89      651.31     19.25 o 
   1   5  10      125.69      144.54     11.47 o 
   2   5  10       23.61       28.10      6.83 o 
   3   5  10       11.66        3.83      4.97 o 
   4   5  10       12.64       14.79      6.02 o 
   5   5  10       36.94       31.08     12.54 o 
   6   5  10       39.40       31.31      9.97 o 
   7   5  10        9.52        9.66     18.37 o 
  -6   6  10       18.50       15.05     10.04 o 
  -5   6  10       25.06       29.83      8.75 o 
  -4   6  10       14.64        5.58      7.24 o 
  -3   6  10       58.90       54.95      9.69 o 
  -2   6  10        2.42        0.25      5.68 o 
  -1   6  10       10.67        8.12      6.01 o 
   0   6  10        0.55       -6.68      5.19 o 
   1   6  10       26.67       24.97      7.66 o 
   2   6  10       11.12       -6.87      5.19 o 
   3   6  10       48.48       34.29      9.74 o 
   4   6  10        5.00       -8.18      7.01 o 
   5   6  10        2.96      -12.01      8.00 o 
   6   6  10        2.37       -5.21      8.19 o 
  -4   7  10       73.92       89.08     18.00 o 
  -3   7  10       11.10        6.89      6.94 o 
  -2   7  10       68.52       80.38     14.29 o 
  -1   7  10       65.94       82.36     11.22 o 
   0   7  10        0.39       -2.88      6.22 o 
   1   7  10        5.60        2.67      6.18 o 
   2   7  10        4.88        6.73      6.55 o 
   3   7  10        0.93       -2.36      8.15 o 
   4   7  10        5.50       -1.25      9.05 o 
  -9   1  11       25.81       16.85     10.22 o 
  -8   1  11       14.32        6.84      8.51 o 
  -7   1  11       51.28       49.47     15.24 o 
  -6   1  11      189.67      192.94     15.54 o 
  -5   1  11       97.79      100.72     11.01 o 
  -4   1  11      417.99      416.24     11.53 o 
  -3   1  11      238.38      234.35      8.42 o 
  -2   1  11       92.54       96.22      8.59 o 
  -1   1  11      190.29      197.71     11.20 o 
   0   1  11       41.11       28.99      6.79 o 
   1   1  11        6.35        0.57      4.23 o 
   2   1  11      209.55      219.00     18.06 o 
   3   1  11      366.60      360.66     15.34 o 
   4   1  11      939.64      953.61     26.43 o 
   5   1  11       16.12        5.61     11.55 o 
   6   1  11       17.86        5.51      7.48 o 
   7   1  11        0.24       -2.50      6.03 o 
   8   1  11       30.89       34.03     13.31 o 
  -9   2  11       11.08        4.91     12.84 o 
  -8   2  11        0.78       -9.45     10.49 o 
  -7   2  11       40.02       38.87      9.88 o 
  -6   2  11       53.20       53.84      8.36 o 
  -5   2  11       82.62       88.92      7.76 o 
  -4   2  11      130.53      143.44      8.75 o 
  -3   2  11        0.43       -0.67      3.59 o 
  -2   2  11      240.16      208.66      8.35 o 
  -1   2  11      134.29      139.57      9.66 o 
   0   2  11       81.37       93.89      7.84 o 
   1   2  11       10.73        3.75      4.06 o 
   2   2  11       41.25       37.29      6.00 o 
   3   2  11      236.07      227.33     10.22 o 
   4   2  11       26.09       22.79      5.79 o 
   5   2  11      168.21      188.21     12.72 o 
   6   2  11      107.36      148.80     15.23 o 
   7   2  11      136.44      107.20     31.02 o 
   8   2  11      155.64      176.83     16.36 o 
  -8   3  11       38.20       37.12      9.53 o 
  -7   3  11       25.01       17.86      7.33 o 
  -6   3  11       22.46       22.57      7.06 o 
  -5   3  11        4.93        5.04      5.68 o 
  -4   3  11      543.53      547.52     14.32 o 
  -3   3  11      234.58      217.93      9.14 o 
  -2   3  11       49.71       55.48      7.30 o 
  -1   3  11       10.12       10.21      4.89 o 
   0   3  11       66.52       71.89     10.90 o 
   1   3  11      205.08      196.08      9.67 o 
   2   3  11       17.01       14.23      5.27 o 
   3   3  11      810.00      869.61     21.22 o 
   4   3  11      139.32      141.76     10.92 o 
   5   3  11      335.68      351.77     13.71 o 
   6   3  11       41.03       35.73      7.41 o 
   7   3  11      172.14      211.13     18.29 o 
   8   3  11        4.62        2.88      8.27 o 
  -8   4  11      178.96      235.95     17.39 o 
  -7   4  11       11.46        7.95      8.02 o 
  -6   4  11       60.62       66.66     10.13 o 
  -5   4  11       41.04       49.49      8.74 o 
  -4   4  11       22.18       16.42      6.64 o 
  -3   4  11       21.20       17.41      5.28 o 
  -2   4  11       79.19       83.74      8.88 o 
  -1   4  11       46.46       43.96      7.13 o 
   0   4  11       19.89        5.96      5.07 o 
   1   4  11      332.62      332.82     17.73 o 
   2   4  11       78.91       78.36      8.94 o 
   3   4  11      121.81      112.35     10.48 o 
   4   4  11       31.76       17.12      5.84 o 
   5   4  11       74.06       95.89      9.98 o 
   6   4  11        0.15       -7.06      6.83 o 
   7   4  11      154.26      185.16     18.23 o 
  -7   5  11        0.00       -9.85      6.88 o 
  -6   5  11        0.35       -5.70      7.28 o 
  -5   5  11       36.85       52.08      9.53 o 
  -4   5  11       12.44        2.40      6.83 o 
  -3   5  11       93.05      109.27      9.22 o 
  -2   5  11      115.86      124.99     15.84 o 
  -1   5  11       76.90       95.28     10.15 o 
   0   5  11        8.83        4.45      5.63 o 
   1   5  11       94.15      116.19     10.92 o 
   2   5  11      118.16      107.31     10.66 o 
   3   5  11       43.60       40.89      8.07 o 
   4   5  11       90.76       85.85     10.27 o 
   5   5  11        2.59       -0.07      7.81 o 
   6   5  11        0.00       -1.10      8.51 o 
  -5   6  11       19.04        4.75      7.88 o 
  -4   6  11        6.61        1.52      7.26 o 
  -3   6  11        3.18       -0.60      6.65 o 
  -2   6  11       75.21       89.58     12.25 o 
  -1   6  11      183.89      236.02     22.27 o 
   0   6  11        7.78        3.72      6.04 o 
   1   6  11       68.23       85.69     15.84 o 
   2   6  11       33.76       46.71     10.75 o 
   3   6  11        4.94       -2.68      5.92 o 
   4   6  11       20.73       16.33      9.46 o 
   5   6  11       30.50       29.45     10.71 o 
  -3   7  11        0.06        0.29      7.26 o 
  -2   7  11        0.01       -7.88      9.24 o 
  -1   7  11       12.46       12.48      7.74 o 
   0   7  11        0.39       -5.75      5.89 o 
   1   7  11        0.11       -8.44      5.62 o 
   2   7  11        2.90       -4.10      6.52 o 
  -8   0  12        0.02      -13.66     12.20 o 
  -7   0  12       54.21       48.91     15.17 o 
  -6   0  12      218.91      231.65     14.00 o 
  -5   0  12      213.04      179.76     12.28 o 
  -4   0  12      906.78      897.92     25.61 o 
  -3   0  12      145.93      156.59     12.73 o 
  -2   0  12        9.41        6.35      5.35 o 
  -1   0  12       84.24       85.42      9.50 o 
   0   0  12      136.24      137.52     17.56 o 
   1   0  12       25.20       16.05      9.03 o 
   2   0  12      127.04      137.42     18.13 o 
   3   0  12      491.80      453.80     25.52 o 
   4   0  12      684.68      710.72     32.74 o 
   5   0  12      200.96      127.74     18.31 o 
   6   0  12       36.72       27.21     11.05 o 
   7   0  12       50.46       44.55     14.12 o 
   8   0  12        4.44       -3.72     10.59 o 
  -8   1  12        1.14      -13.50     12.30 o 
  -7   1  12        3.40        1.22      7.71 o 
  -6   1  12        0.67       -8.41      6.22 o 
  -5   1  12       19.21       14.77      5.88 o 
  -4   1  12      126.12      144.46     10.76 o 
  -3   1  12        9.64        2.66      4.90 o 
  -2   1  12        5.95        1.72      5.34 o 
  -1   1  12       71.21       65.88      9.62 o 
   0   1  12      137.55      119.56     11.80 o 
   1   1  12       13.42       11.17      5.69 o 
   2   1  12      351.65      340.11     15.48 o 
   3   1  12       56.19       49.26     10.67 o 
   4   1  12      330.55      347.92     43.92 o 
   5   1  12      439.31      450.48     19.52 o 
   6   1  12       75.57       38.21      9.04 o 
   7   1  12       14.99       -5.59      7.53 o 
   8   1  12       12.83       13.96     12.28 o 
  -8   2  12       77.09       70.38     19.78 o 
  -7   2  12       84.35      111.54     33.07 o 
  -6   2  12        6.21       -7.94      6.90 o 
  -5   2  12      288.64      301.05     12.76 o 
  -4   2  12      226.48      215.26     10.69 o 
  -3   2  12       75.17       74.91     15.33 o 
  -2   2  12       19.05        9.49      7.23 o 
  -1   2  12      116.02      114.52     11.53 o 
   0   2  12       63.99       73.96      9.95 o 
   1   2  12      203.09      192.94     11.78 o 
   2   2  12        0.66       -2.43      4.88 o 
   3   2  12       88.05       83.85     11.48 o 
   4   2  12       10.44        2.52      6.09 o 
   5   2  12       35.42       28.79      8.62 o 
   6   2  12       28.24        8.77      6.93 o 
   7   2  12        0.08       -7.02      9.53 o 
   8   2  12       37.17       54.35     16.44 o 
  -8   3  12       30.00       30.28     13.38 o 
  -7   3  12        3.83       15.62      9.99 o 
  -6   3  12        0.03       -2.64      8.18 o 
  -5   3  12       54.94       59.48     11.31 o 
  -4   3  12       78.22       65.65      8.90 o 
  -3   3  12       81.16       77.55      7.55 o 
  -2   3  12        9.32        4.76      4.44 o 
  -1   3  12       11.94       12.28      5.18 o 
   0   3  12       52.17       59.90      9.18 o 
   1   3  12      521.17      471.49     15.22 o 
   2   3  12      225.02      195.99     10.33 o 
   3   3  12       30.42       23.95      6.39 o 
   4   3  12       26.28       26.10     12.66 o 
   5   3  12       14.34       13.64      6.10 o 
   6   3  12       93.26       99.60     10.39 o 
   7   3  12        0.64       -6.18      7.54 o 
  -7   4  12       38.61       43.22      9.83 o 
  -6   4  12        8.83       -0.49      6.99 o 
  -5   4  12        2.51        6.19      6.88 o 
  -4   4  12        2.69       -2.17      6.12 o 
  -3   4  12       15.14        7.78      5.42 o 
  -2   4  12       78.77       93.92     24.03 o 
  -1   4  12        0.42       -5.39      4.73 o 
   0   4  12      184.10      186.85     10.36 o 
   1   4  12      108.03      110.04     10.27 o 
   2   4  12       46.65       49.84     12.78 o 
   3   4  12      132.92      132.81     12.09 o 
   4   4  12        5.81        1.68      5.68 o 
   5   4  12        1.56       -0.85      5.44 o 
   6   4  12        4.16       -3.21      7.42 o 
  -6   5  12        1.33       -5.10      7.66 o 
  -5   5  12       32.78       41.41     11.00 o 
  -4   5  12       17.58        9.64      7.33 o 
  -3   5  12        0.42       -3.48      6.24 o 
  -2   5  12        0.18        3.20      5.84 o 
  -1   5  12       88.81      131.40     12.01 o 
   0   5  12        7.72       -4.47      5.43 o 
   1   5  12       32.63       25.80      6.96 o 
   2   5  12        0.12        6.62      6.06 o 
   3   5  12        7.81        2.98      5.66 o 
   4   5  12        3.02       -7.00      5.48 o 
   5   5  12        9.13        3.49      8.32 o 
  -4   6  12       39.12       34.36     13.09 o 
  -3   6  12        0.43        0.05      7.08 o 
  -2   6  12      153.46      199.60     20.23 o 
  -1   6  12       60.91       64.21     10.37 o 
   0   6  12        2.47       -1.13      5.88 o 
   1   6  12       23.17       21.82      7.74 o 
   2   6  12       15.22        8.29      7.07 o 
   3   6  12       66.34       72.63     10.18 o 
   4   6  12       67.27       92.16     14.95 o 
  -8   1  13        7.71        7.48     12.73 o 
  -7   1  13        6.38        3.89      9.05 o 
  -6   1  13       45.35       51.71     10.66 o 
  -5   1  13        0.02        2.51      5.59 o 
  -4   1  13        7.11       -4.40      5.11 o 
  -3   1  13       74.48       90.82      9.37 o 
  -2   1  13      295.37      277.24     11.89 o 
  -1   1  13       61.76       77.82     12.91 o 
   0   1  13        0.30       -1.60      5.30 o 
   1   1  13      270.40      237.39     22.84 o 
   2   1  13       62.41       56.26      9.35 o 
   3   1  13       59.79       67.62     10.32 o 
   4   1  13      155.32      192.21     14.13 o 
   5   1  13       37.12       34.25      9.20 o 
   6   1  13        6.08        1.19      6.88 o 
   7   1  13        0.90       -9.92      6.89 o 
  -7   2  13        1.03       -6.75      8.58 o 
  -6   2  13       10.38        7.51      8.48 o 
  -5   2  13        2.69       -2.64      7.02 o 
  -4   2  13       33.08       25.05      9.12 o 
  -3   2  13      185.86      185.15     14.92 o 
  -2   2  13        0.00        0.21      4.64 o 
  -1   2  13        7.99        9.99     12.06 o 
   0   2  13       61.85       58.96      9.78 o 
   1   2  13        8.60        5.46      6.17 o 
   2   2  13       71.34       84.80     16.36 o 
   3   2  13      123.76      123.00     13.30 o 
   4   2  13      127.21      126.99     13.62 o 
   5   2  13        4.45       -1.46      6.92 o 
   6   2  13        2.07        2.57      9.14 o 
   7   2  13       30.64       22.87     12.85 o 
  -7   3  13       36.62       35.39     11.85 o 
  -6   3  13        2.95        3.35      9.03 o 
  -5   3  13       13.40        7.57     10.06 o 
  -4   3  13       80.10       74.80      9.36 o 
  -3   3  13       51.16       41.32      7.86 o 
  -2   3  13       34.68       40.00      7.17 o 
  -1   3  13       20.26       20.95      7.78 o 
   0   3  13      211.28      204.75     19.91 o 
   1   3  13       33.72       24.92      7.92 o 
   2   3  13        9.73        4.41      6.30 o 
   3   3  13        9.02        2.36      6.30 o 
   4   3  13       25.53       18.14      7.65 o 
   5   3  13      158.32      179.17     14.39 o 
   6   3  13        0.02        1.19      7.67 o 
  -6   4  13        1.48       -6.67      8.83 o 
  -5   4  13       66.25       70.26     13.25 o 
  -4   4  13      190.84      210.47     18.90 o 
  -3   4  13       66.47       64.22      9.48 o 
  -2   4  13       14.18        4.43      5.98 o 
  -1   4  13        4.93        0.34      7.63 o 
   0   4  13       36.60       24.40      8.49 o 
   1   4  13        5.03       13.68      7.17 o 
   2   4  13       11.83        9.62      7.35 o 
   3   4  13       35.05       39.82      9.40 o 
   4   4  13       29.35       30.96      9.32 o 
   5   4  13       10.01       -3.39      7.05 o 
  -4   5  13        0.18       -1.32      7.36 o 
  -3   5  13        4.76       -5.26      6.48 o 
  -2   5  13       45.39       43.27      7.58 o 
  -1   5  13       14.97        6.55      8.36 o 
   0   5  13        0.96       -8.10      6.63 o 
   1   5  13        1.64       -3.38      5.94 o 
   2   5  13       57.77       71.44      9.92 o 
   3   5  13       57.76       64.37      9.83 o 
   4   5  13        4.18        0.88      6.51 o 
  -2   6  13       42.77       42.39     10.78 o 
  -1   6  13        0.01       -4.74      6.85 o 
   0   6  13       12.14        4.09      8.40 o 
   1   6  13        5.30        3.37      7.15 o 
  -6   0  14      121.10      221.87     24.98 o 
  -5   0  14       39.97       65.88     16.64 o 
  -4   0  14       99.30      138.57     20.97 o 
  -3   0  14      192.03      186.35     22.30 o 
  -2   0  14      160.72      196.11     23.17 o 
  -1   0  14      128.17      112.61     18.13 o 
   0   0  14       40.21       28.78     11.01 o 
   1   0  14        8.05       -4.26      7.96 o 
   2   0  14       91.80      130.74     19.54 o 
   3   0  14       57.36       43.30     13.20 o 
   4   0  14      193.01      166.03     21.92 o 
   5   0  14       88.09       86.74     17.61 o 
   6   0  14       22.09        4.47     10.94 o 
  -7   1  14       18.09       -5.42     12.46 o 
  -6   1  14        3.97       -0.68      8.01 o 
  -5   1  14       57.39       69.33      9.48 o 
  -4   1  14       39.00       31.04      7.72 o 
  -3   1  14        1.66        1.81      5.51 o 
  -2   1  14        0.00       -1.88      5.29 o 
  -1   1  14        0.42       -5.97      4.37 o 
   0   1  14       49.07       34.98      8.50 o 
   1   1  14      213.19      190.86     12.95 o 
   2   1  14      356.71      370.24     17.62 o 
   3   1  14       92.91       83.73     11.65 o 
   4   1  14      111.89      109.86     13.38 o 
   5   1  14       54.68       56.83     10.82 o 
   6   1  14       12.31        7.24      7.92 o 
  -6   2  14       22.51       22.19     10.32 o 
  -5   2  14        0.38       -1.82     10.26 o 
  -4   2  14        0.16       -5.89      5.73 o 
  -3   2  14      286.06      299.24     13.32 o 
  -2   2  14        0.02       -2.65      5.09 o 
  -1   2  14        8.73        3.05      6.71 o 
   0   2  14       26.51       21.57      8.06 o 
   1   2  14       56.65       76.94     25.07 o 
   2   2  14       48.60       21.90      8.06 o 
   3   2  14       49.52       24.90      8.72 o 
   4   2  14       35.21       27.47      9.02 o 
   5   2  14        1.37       -3.54      8.14 o 
   6   2  14      129.84      143.71     16.16 o 
  -6   3  14        8.72        8.12      9.88 o 
  -5   3  14        6.66       -4.55      8.60 o 
  -4   3  14       85.83       93.66     13.48 o 
  -3   3  14       67.25       57.23      9.12 o 
  -2   3  14        0.14       -2.77      5.41 o 
  -1   3  14        1.43       -3.92      6.05 o 
   0   3  14        6.65        9.56      6.86 o 
   1   3  14      110.94      140.53     14.35 o 
   2   3  14        0.14        0.37      6.53 o 
   3   3  14        5.46       -0.81      6.67 o 
   4   3  14       12.66        8.73      7.74 o 
   5   3  14       15.40       14.73      8.42 o 
  -4   4  14        3.78        2.72      9.52 o 
  -3   4  14       25.62       24.03      7.37 o 
  -2   4  14       17.98       15.88      6.78 o 
  -1   4  14       11.06       -1.60      6.43 o 
   0   4  14       17.69       14.33     10.86 o 
   1   4  14        6.12       -0.59      9.00 o 
   2   4  14        1.30        3.64      6.92 o 
   3   4  14       19.78       16.25     11.71 o 
   4   4  14       20.02       12.30     10.44 o 
  -2   5  14        0.06       -0.81      6.62 o 
  -1   5  14       86.93       74.53     19.26 o 
   0   5  14        1.44       -0.05      7.56 o 
   1   5  14       16.90       19.98     14.49 o 
   2   5  14        3.00       -4.68      7.31 o 
  -5   1  15       43.53       51.37     11.34 o 
  -4   1  15       50.80       84.13     14.98 o 
  -3   1  15       19.11       17.35      8.05 o 
  -2   1  15        0.33      -11.05      7.37 o 
  -1   1  15       79.22      103.31     13.38 o 
   0   1  15        1.71        1.50      6.37 o 
   1   1  15        0.74       -7.63      6.09 o 
   2   1  15       14.77       24.52      8.58 o 
   3   1  15       44.66       48.50     10.46 o 
   4   1  15       40.69       37.67     10.00 o 
   5   1  15        4.85        5.94      8.39 o 
  -5   2  15       61.17       65.57     13.02 o 
  -4   2  15        0.01       -3.63      6.41 o 
  -3   2  15       59.18       56.61      9.02 o 
  -2   2  15        3.54        3.18      5.87 o 
  -1   2  15       75.24       61.46     10.55 o 
   0   2  15        0.07       -3.17      8.68 o 
   1   2  15        7.05        2.14     10.31 o 
   2   2  15       28.03       21.16      8.36 o 
   3   2  15       69.22       76.19     12.08 o 
   4   2  15       49.72       31.31      9.91 o 
  -4   3  15        1.07        3.16     13.02 o 
  -3   3  15        4.68       10.54      6.89 o 
  -2   3  15       11.92       12.25      6.53 o 
  -1   3  15        5.51       -4.10      6.90 o 
   0   3  15       13.41       12.02      7.73 o 
   1   3  15       29.64       27.39      9.19 o 
   2   3  15       26.20       36.28      9.87 o 
   3   3  15        2.96       -4.45      6.53 o 
  -2   4  15        1.28       -0.53      6.38 o 
  -1   4  15        0.47       -7.32      6.95 o 
   0   4  15        0.27       -7.70      6.74 o 
   1   4  15        8.44        9.24      7.86 o 
   2   4  15       18.18       19.90      9.03 o 
  -4   0  16        2.84       -3.00     10.92 o 
  -3   0  16        0.05       -0.87     10.25 o 
  -2   0  16       36.15       48.86     14.71 o 
  -1   0  16      138.67      111.80     20.22 o 
   0   0  16        1.24       -4.33     10.82 o 
   1   0  16        7.66        8.99     11.13 o 
   2   0  16        1.49       -3.26     10.08 o 
   3   0  16       20.76       23.00     12.44 o 
  -3   1  16        0.49       -5.77      7.40 o 
  -2   1  16        5.63       -2.12      7.73 o 
  -1   1  16       67.97       70.06     22.20 o 
   0   1  16      120.54      144.51     17.07 o 
   1   1  16        1.38       -5.70      6.50 o 
   2   1  16        0.31       -6.27      7.37 o 
   3   1  16        0.74       -2.95      7.58 o 
  -3   2  16       14.94       12.50      9.35 o 
  -2   2  16        9.57        2.56      8.15 o 
  -1   2  16       32.17       36.91     12.99 o 
   0   2  16       29.34       25.04      9.36 o 
   1   2  16        5.42       -9.46      6.83 o 
   2   2  16       14.22        8.59      7.94 o 
                                                 
